# Supplementary material for: 3-Hy­droxy-N′-[(E)-3-pyridyl­methyl­idene]-2-naphtho­hydrazide
Source: Acta Crystallogr Sect E Struct Rep Online. 2011 Jul 6;67(Pt 8):o1912. doi: 10.1107/S1600536811025591 (PMC3212304; doi:10.1107/S1600536811025591)
Supplement: Supplementary file 1 [file e-67-o1912-sup1.cif]

##############################################################################
#                                                                            #
# This CIF contains the data in a paper accepted for publication in          #
# Acta Crystallographica Section E. It conforms to the requirements of       #
# Notes for Authors for Acta Crystallographica Section E, and has been       #
# peer reviewed under the auspices of the IUCr Commission on Journals.       #
#                                                                            #
# Full details of the Crystallographic Information File format               #
# are given in the paper "The Crystallographic Information File (CIF):       #
# a New Standard Archive File for Crystallography" by S. R. Hall, F. H.      #
# Allen and I. D. Brown [Acta Cryst. (1991), A47, 655-685].                  #
#                                                                            #
# The current version of the core CIF dictionary is obtainable from          #
# ftp://ftp.iucr.org/pub/cif_core.dic.                                       #
#                                                                            #
# Software is freely available for graphical display of the structure(s)     #
# in this CIF. For information consult the CIF software page                 #
# http://www.iucr.org/resources/cif/software.                                #
#                                                                            #
# This file may be used for bona fide research purposes within the           #
# scientific community so long as proper attribution is given to the journal # 
# article from which it was obtained.                                        #
#                                                                            #
##############################################################################
data_I
_audit_creation_method     SHELXL-97
_chemical_name_systematic
;
3-Hydroxy-<i>N</i>'-[(<i>E</i>)-3-pyridylmethylidene]-2-naphthohydrazide
;
_chemical_name_common     ?
_chemical_formula_moiety     'C17 H13 N3 O2'
_chemical_formula_sum     'C17 H13 N3 O2'
_chemical_formula_iupac     'C17 H13 N3 O2'
_chemical_formula_weight     291.30
_chemical_melting_point     ?
_symmetry_cell_setting     orthorhombic
_symmetry_space_group_name_H-M     'P b c a'
_symmetry_space_group_name_Hall     '-P 2ac 2ab'
loop_
    _symmetry_equiv_pos_as_xyz
    'x, y, z'
    '-x+1/2, -y, z+1/2'
    '-x, y+1/2, -z+1/2'
    'x+1/2, -y+1/2, -z'
    '-x, -y, -z'
    'x-1/2, y, -z-1/2'
    'x, -y-1/2, z-1/2'
    '-x-1/2, y-1/2, z'
_cell_length_a     11.0976(11)
_cell_length_b     10.4422(9)
_cell_length_c     23.9903(17)
_cell_angle_alpha     90.00
_cell_angle_beta     90.00
_cell_angle_gamma     90.00
_cell_volume     2780.1(4)
_cell_formula_units_Z     8
_cell_measurement_reflns_used     2315
_cell_measurement_theta_min     2.5005
_cell_measurement_theta_max     24.651
_cell_measurement_temperature     298(2)
_exptl_crystal_description     block
_exptl_crystal_colour     brown
_exptl_crystal_size_max     0.39
_exptl_crystal_size_mid     0.38
_exptl_crystal_size_min     0.32
_exptl_crystal_density_diffrn     1.392
_exptl_crystal_density_meas     ?
_exptl_crystal_density_method     'not measured'
_exptl_crystal_F_000     1216
_exptl_absorpt_coefficient_mu     0.094
_exptl_absorpt_correction_type     multi-scan
_exptl_absorpt_process_details     '(SADABS; Sheldrick, 1996)'
_exptl_absorpt_correction_T_min     0.9642
_exptl_absorpt_correction_T_max     0.9705
_exptl_special_details
;
;
_diffrn_ambient_temperature     298(2)
_diffrn_radiation_type     MoK\a
_diffrn_radiation_wavelength     0.71073
_diffrn_radiation_source     'fine-focus sealed tube'
_diffrn_radiation_monochromator     graphite
_diffrn_measurement_device_type     'Bruker SMART CCD area-detector'
_diffrn_measurement_method     'phi and omega scans'
_diffrn_detector_area_resol_mean     ?
_diffrn_reflns_number     10663
_diffrn_reflns_av_R_equivalents     0.0427
_diffrn_reflns_av_sigmaI/netI     0.0362
_diffrn_reflns_theta_min     2.50
_diffrn_reflns_theta_max     25.02
_diffrn_reflns_theta_full     25.02
_diffrn_measured_fraction_theta_max     0.998
_diffrn_measured_fraction_theta_full     0.998
_diffrn_reflns_limit_h_min     -13
_diffrn_reflns_limit_h_max     13
_diffrn_reflns_limit_k_min     -12
_diffrn_reflns_limit_k_max     12
_diffrn_reflns_limit_l_min     -16
_diffrn_reflns_limit_l_max     28
_diffrn_standards_number     ?
_diffrn_standards_interval_count     ?
_diffrn_standards_interval_time     ?
_diffrn_standards_decay_%     ?
_reflns_number_total     2451
_reflns_number_gt     1486
_reflns_threshold_expression     I>2sigma(I)
_refine_ls_structure_factor_coef     Fsqd
_refine_ls_matrix_type     full
_refine_ls_R_factor_all     0.0870
_refine_ls_R_factor_gt     0.0389
_refine_ls_wR_factor_gt     0.0817
_refine_ls_wR_factor_ref     0.1093
_refine_ls_goodness_of_fit_ref     1.071
_refine_ls_restrained_S_all     1.071
_refine_ls_number_reflns     2451
_refine_ls_number_parameters     200
_refine_ls_number_restraints     0
_refine_ls_hydrogen_treatment     constr
_refine_ls_weighting_scheme     calc
_refine_ls_weighting_details
         'calc w=1/[\s^2^(Fo^2^)+(0.0330P)^2^+1.2301P] where P=(Fo^2^+2Fc^2^)/3'
_atom_sites_solution_hydrogens     geom
_atom_sites_solution_primary     direct
_atom_sites_solution_secondary     difmap
_refine_ls_shift/su_max     0.018
_refine_ls_shift/su_mean     0.001
_refine_diff_density_max     0.163
_refine_diff_density_min     -0.179
_refine_ls_extinction_method     none
_refine_ls_extinction_coef     ?
loop_
    _atom_type_symbol
    _atom_type_description
    _atom_type_scat_dispersion_real
    _atom_type_scat_dispersion_imag
    _atom_type_scat_source
    'C' 'C' 0.0033 0.0016
                         'International Tables Vol C Tables 4.2.6.8 and 6.1.1.4'
    'H' 'H' 0.0000 0.0000
                         'International Tables Vol C Tables 4.2.6.8 and 6.1.1.4'
    'N' 'N' 0.0061 0.0033
                         'International Tables Vol C Tables 4.2.6.8 and 6.1.1.4'
    'O' 'O' 0.0106 0.0060
                         'International Tables Vol C Tables 4.2.6.8 and 6.1.1.4'
    'Sn' 'Sn' -0.6537 1.4246
                         'International Tables Vol C Tables 4.2.6.8 and 6.1.1.4'
_computing_data_collection     'SMART (Bruker, 2007)'
_computing_cell_refinement     'SAINT (Bruker, 2007)'
_computing_data_reduction     'SAINT (Bruker, 2007)'
_computing_structure_solution     'SHELXS97 (Sheldrick, 2008)'
_computing_structure_refinement     'SHELXL97 (Sheldrick, 2008)'
_computing_molecular_graphics     'SHELXTL (Sheldrick, 2008)'
_computing_publication_material     'SHELXTL (Sheldrick, 2008)'
loop_
    _atom_site_type_symbol
    _atom_site_label
    _atom_site_fract_x
    _atom_site_fract_y
    _atom_site_fract_z
    _atom_site_U_iso_or_equiv
    _atom_site_adp_type
    _atom_site_calc_flag
    _atom_site_refinement_flags
    _atom_site_occupancy
    _atom_site_symmetry_multiplicity
    _atom_site_disorder_assembly
    _atom_site_disorder_group
    N N1 0.72696(12) 0.13202(13) 0.68223(5) 0.0454(4) Uani d . 1 1 . .
    H H1 0.6567 0.1573 0.6719 0.055 Uiso calc R 1 1 . .
    N N2 0.73782(12) 0.03490(13) 0.72100(5) 0.0441(4) Uani d . 1 1 . .
    N N3 0.51884(13) -0.26353(14) 0.83141(6) 0.0517(4) Uani d . 1 1 . .
    O O1 0.92858(10) 0.16623(12) 0.67932(5) 0.0587(4) Uani d . 1 1 . .
    O O2 0.99947(10) 0.37468(13) 0.62980(5) 0.0631(4) Uani d . 1 1 . .
    H H2 1.0011 0.3162 0.6526 0.095 Uiso calc R 1 1 . .
    C C1 0.89726(14) 0.36595(16) 0.59886(7) 0.0436(5) Uani d . 1 1 . .
    C C2 0.88220(15) 0.44499(16) 0.55447(7) 0.0478(5) Uani d . 1 1 . .
    H H2A 0.9415 0.5053 0.5466 0.057 Uiso calc R 1 1 . .
    C C3 0.77958(15) 0.43855(15) 0.51990(6) 0.0425(5) Uani d . 1 1 . .
    C C4 0.76205(18) 0.51752(17) 0.47290(7) 0.0559(5) Uani d . 1 1 . .
    H H4 0.8195 0.5790 0.4640 0.067 Uiso calc R 1 1 . .
    C C5 0.66274(19) 0.50506(18) 0.44061(7) 0.0611(6) Uani d . 1 1 . .
    H H5 0.6528 0.5587 0.4100 0.073 Uiso calc R 1 1 . .
    C C6 0.57495(18) 0.41305(17) 0.45245(7) 0.0594(6) Uani d . 1 1 . .
    H H6 0.5079 0.4048 0.4295 0.071 Uiso calc R 1 1 . .
    C C7 0.58781(16) 0.33592(16) 0.49747(7) 0.0513(5) Uani d . 1 1 . .
    H H7 0.5288 0.2754 0.5054 0.062 Uiso calc R 1 1 . .
    C C8 0.68986(15) 0.34632(15) 0.53254(6) 0.0409(4) Uani d . 1 1 . .
    C C9 0.70638(15) 0.26731(15) 0.57943(6) 0.0415(5) Uani d . 1 1 . .
    H H9 0.6471 0.2076 0.5881 0.050 Uiso calc R 1 1 . .
    C C10 0.80619(14) 0.27488(15) 0.61284(6) 0.0378(4) Uani d . 1 1 . .
    C C11 0.82639(15) 0.18724(16) 0.66058(6) 0.0420(5) Uani d . 1 1 . .
    C C12 0.64006(16) -0.00150(16) 0.74330(6) 0.0447(5) Uani d . 1 1 . .
    H H12 0.5686 0.0406 0.7347 0.054 Uiso calc R 1 1 . .
    C C13 0.63850(14) -0.10870(15) 0.78229(6) 0.0388(4) Uani d . 1 1 . .
    C C14 0.74226(16) -0.16753(17) 0.80160(7) 0.0478(5) Uani d . 1 1 . .
    H H14 0.8176 -0.1357 0.7918 0.057 Uiso calc R 1 1 . .
    C C16 0.62105(17) -0.31857(17) 0.84855(7) 0.0539(5) Uani d . 1 1 . .
    H H15 0.6158 -0.3916 0.8706 0.065 Uiso calc R 1 1 . .
    C C17 0.53001(16) -0.15897(18) 0.79985(7) 0.0486(5) Uani d . 1 1 . .
    H H17 0.4599 -0.1172 0.7890 0.058 Uiso calc R 1 1 . .
    C C15 0.73317(16) -0.27280(17) 0.83522(7) 0.0525(5) Uani d . 1 1 . .
    H H18 0.8020 -0.3128 0.8489 0.063 Uiso calc R 1 1 . .
loop_
    _atom_site_aniso_label
    _atom_site_aniso_U_11
    _atom_site_aniso_U_22
    _atom_site_aniso_U_33
    _atom_site_aniso_U_12
    _atom_site_aniso_U_13
    _atom_site_aniso_U_23
    N1 0.0402(8) 0.0517(8) 0.0444(7) 0.0054(7) 0.0001(6) 0.0108(7)
    N2 0.0446(8) 0.0480(8) 0.0397(7) 0.0038(7) 0.0002(7) 0.0052(7)
    N3 0.0461(8) 0.0557(9) 0.0533(8) -0.0090(8) 0.0024(7) 0.0052(8)
    O1 0.0406(7) 0.0751(8) 0.0603(7) 0.0044(7) -0.0062(6) 0.0105(7)
    O2 0.0445(7) 0.0711(8) 0.0737(8) -0.0115(7) -0.0106(6) 0.0042(7)
    C1 0.0365(9) 0.0458(9) 0.0486(10) 0.0007(8) 0.0019(8) -0.0083(8)
    C2 0.0469(10) 0.0396(9) 0.0569(10) -0.0067(9) 0.0099(9) -0.0016(9)
    C3 0.0494(10) 0.0368(9) 0.0414(9) 0.0028(8) 0.0086(8) -0.0026(8)
    C4 0.0716(13) 0.0470(10) 0.0490(10) 0.0013(10) 0.0134(10) 0.0065(9)
    C5 0.0886(14) 0.0533(11) 0.0415(10) 0.0139(11) 0.0013(10) 0.0065(9)
    C6 0.0766(13) 0.0561(11) 0.0455(10) 0.0086(11) -0.0126(10) -0.0063(9)
    C7 0.0564(11) 0.0456(10) 0.0518(10) 0.0003(9) -0.0067(9) -0.0038(9)
    C8 0.0472(10) 0.0384(9) 0.0372(8) 0.0035(8) 0.0021(8) -0.0045(8)
    C9 0.0426(10) 0.0385(9) 0.0434(9) -0.0058(8) 0.0038(8) -0.0025(8)
    C10 0.0366(9) 0.0372(9) 0.0394(8) 0.0006(8) 0.0036(7) -0.0029(7)
    C11 0.0389(9) 0.0458(10) 0.0412(9) 0.0008(8) 0.0014(8) -0.0041(8)
    C12 0.0416(10) 0.0499(10) 0.0427(9) 0.0049(9) -0.0043(8) 0.0042(8)
    C13 0.0376(9) 0.0444(9) 0.0344(8) 0.0011(8) -0.0011(7) -0.0007(8)
    C14 0.0373(9) 0.0569(11) 0.0491(9) -0.0016(9) 0.0003(8) 0.0072(9)
    C16 0.0593(12) 0.0473(10) 0.0552(11) -0.0049(10) -0.0015(9) 0.0075(9)
    C17 0.0395(10) 0.0602(11) 0.0462(9) 0.0004(9) -0.0042(8) -0.0008(9)
    C15 0.0427(10) 0.0543(11) 0.0606(11) 0.0043(9) -0.0052(9) 0.0130(9)
loop_
    _geom_bond_atom_site_label_1
    _geom_bond_atom_site_label_2
    _geom_bond_site_symmetry_2
    _geom_bond_distance
    _geom_bond_publ_flag
    N1 C11 . 1.349(2) ?
    N1 N2 . 1.3814(17) ?
    N1 H1 . 0.8600 ?
    N2 C12 . 1.268(2) ?
    N3 C17 . 1.334(2) ?
    N3 C16 . 1.336(2) ?
    O1 C11 . 1.2395(19) ?
    O2 C1 . 1.3586(19) ?
    O2 H2 . 0.8200 ?
    C1 C2 . 1.358(2) ?
    C1 C10 . 1.428(2) ?
    C2 C3 . 1.411(2) ?
    C2 H2A . 0.9300 ?
    C3 C4 . 1.410(2) ?
    C3 C8 . 1.418(2) ?
    C4 C5 . 1.353(3) ?
    C4 H4 . 0.9300 ?
    C5 C6 . 1.397(3) ?
    C5 H5 . 0.9300 ?
    C6 C7 . 1.355(2) ?
    C6 H6 . 0.9300 ?
    C7 C8 . 1.415(2) ?
    C7 H7 . 0.9300 ?
    C8 C9 . 1.407(2) ?
    C9 C10 . 1.370(2) ?
    C9 H9 . 0.9300 ?
    C10 C11 . 1.483(2) ?
    C12 C13 . 1.459(2) ?
    C12 H12 . 0.9300 ?
    C13 C17 . 1.379(2) ?
    C13 C14 . 1.385(2) ?
    C14 C15 . 1.367(2) ?
    C14 H14 . 0.9300 ?
    C16 C15 . 1.371(2) ?
    C16 H15 . 0.9300 ?
    C17 H17 . 0.9300 ?
    C15 H18 . 0.9300 ?
loop_
    _geom_angle_atom_site_label_1
    _geom_angle_atom_site_label_2
    _geom_angle_atom_site_label_3
    _geom_angle_site_symmetry_1
    _geom_angle_site_symmetry_3
    _geom_angle
    _geom_angle_publ_flag
    C11 N1 N2 . . 120.11(13) ?
    C11 N1 H1 . . 119.9 ?
    N2 N1 H1 . . 119.9 ?
    C12 N2 N1 . . 115.43(14) ?
    C17 N3 C16 . . 116.59(15) ?
    C1 O2 H2 . . 109.5 ?
    C2 C1 O2 . . 119.38(15) ?
    C2 C1 C10 . . 120.14(15) ?
    O2 C1 C10 . . 120.48(15) ?
    C1 C2 C3 . . 122.12(15) ?
    C1 C2 H2A . . 118.9 ?
    C3 C2 H2A . . 118.9 ?
    C4 C3 C2 . . 123.62(16) ?
    C4 C3 C8 . . 118.11(15) ?
    C2 C3 C8 . . 118.26(14) ?
    C5 C4 C3 . . 120.91(17) ?
    C5 C4 H4 . . 119.5 ?
    C3 C4 H4 . . 119.5 ?
    C4 C5 C6 . . 121.16(17) ?
    C4 C5 H5 . . 119.4 ?
    C6 C5 H5 . . 119.4 ?
    C7 C6 C5 . . 119.82(18) ?
    C7 C6 H6 . . 120.1 ?
    C5 C6 H6 . . 120.1 ?
    C6 C7 C8 . . 120.84(17) ?
    C6 C7 H7 . . 119.6 ?
    C8 C7 H7 . . 119.6 ?
    C9 C8 C7 . . 122.31(15) ?
    C9 C8 C3 . . 118.54(15) ?
    C7 C8 C3 . . 119.14(15) ?
    C10 C9 C8 . . 122.64(15) ?
    C10 C9 H9 . . 118.7 ?
    C8 C9 H9 . . 118.7 ?
    C9 C10 C1 . . 118.26(14) ?
    C9 C10 C11 . . 122.59(14) ?
    C1 C10 C11 . . 119.04(14) ?
    O1 C11 N1 . . 122.22(15) ?
    O1 C11 C10 . . 121.84(15) ?
    N1 C11 C10 . . 115.94(14) ?
    N2 C12 C13 . . 120.71(15) ?
    N2 C12 H12 . . 119.6 ?
    C13 C12 H12 . . 119.6 ?
    C17 C13 C14 . . 117.05(15) ?
    C17 C13 C12 . . 119.88(15) ?
    C14 C13 C12 . . 123.02(15) ?
    C15 C14 C13 . . 119.52(16) ?
    C15 C14 H14 . . 120.2 ?
    C13 C14 H14 . . 120.2 ?
    N3 C16 C15 . . 123.29(17) ?
    N3 C16 H15 . . 118.4 ?
    C15 C16 H15 . . 118.4 ?
    N3 C17 C13 . . 124.45(16) ?
    N3 C17 H17 . . 117.8 ?
    C13 C17 H17 . . 117.8 ?
    C14 C15 C16 . . 119.00(17) ?
    C14 C15 H18 . . 120.5 ?
    C16 C15 H18 . . 120.5 ?
loop_
    _geom_torsion_atom_site_label_1
    _geom_torsion_atom_site_label_2
    _geom_torsion_atom_site_label_3
    _geom_torsion_atom_site_label_4
    _geom_torsion_site_symmetry_1
    _geom_torsion_site_symmetry_2
    _geom_torsion_site_symmetry_3
    _geom_torsion_site_symmetry_4
    _geom_torsion
    _geom_torsion_publ_flag
    C11 N1 N2 C12 . . . . 172.76(15) ?
    O2 C1 C2 C3 . . . . 178.39(15) ?
    C10 C1 C2 C3 . . . . -1.8(2) ?
    C1 C2 C3 C4 . . . . -178.81(16) ?
    C1 C2 C3 C8 . . . . 0.2(2) ?
    C2 C3 C4 C5 . . . . 178.62(17) ?
    C8 C3 C4 C5 . . . . -0.4(2) ?
    C3 C4 C5 C6 . . . . -0.5(3) ?
    C4 C5 C6 C7 . . . . 1.1(3) ?
    C5 C6 C7 C8 . . . . -0.6(3) ?
    C6 C7 C8 C9 . . . . -179.64(16) ?
    C6 C7 C8 C3 . . . . -0.3(2) ?
    C4 C3 C8 C9 . . . . -179.83(15) ?
    C2 C3 C8 C9 . . . . 1.1(2) ?
    C4 C3 C8 C7 . . . . 0.8(2) ?
    C2 C3 C8 C7 . . . . -178.27(15) ?
    C7 C8 C9 C10 . . . . 178.50(16) ?
    C3 C8 C9 C10 . . . . -0.9(2) ?
    C8 C9 C10 C1 . . . . -0.7(2) ?
    C8 C9 C10 C11 . . . . -176.86(15) ?
    C2 C1 C10 C9 . . . . 2.0(2) ?
    O2 C1 C10 C9 . . . . -178.18(15) ?
    C2 C1 C10 C11 . . . . 178.32(15) ?
    O2 C1 C10 C11 . . . . -1.9(2) ?
    N2 N1 C11 O1 . . . . -9.7(2) ?
    N2 N1 C11 C10 . . . . 170.29(13) ?
    C9 C10 C11 O1 . . . . 156.80(16) ?
    C1 C10 C11 O1 . . . . -19.4(2) ?
    C9 C10 C11 N1 . . . . -23.2(2) ?
    C1 C10 C11 N1 . . . . 160.67(14) ?
    N1 N2 C12 C13 . . . . 176.15(13) ?
    N2 C12 C13 C17 . . . . -170.56(16) ?
    N2 C12 C13 C14 . . . . 6.9(2) ?
    C17 C13 C14 C15 . . . . 1.8(2) ?
    C12 C13 C14 C15 . . . . -175.73(15) ?
    C17 N3 C16 C15 . . . . 0.0(3) ?
    C16 N3 C17 C13 . . . . 2.9(2) ?
    C14 C13 C17 N3 . . . . -3.8(2) ?
    C12 C13 C17 N3 . . . . 173.85(15) ?
    C13 C14 C15 C16 . . . . 0.7(3) ?
    N3 C16 C15 C14 . . . . -1.7(3) ?
loop_
    _geom_hbond_atom_site_label_D
    _geom_hbond_atom_site_label_H
    _geom_hbond_atom_site_label_A
    _geom_hbond_site_symmetry_A
    _geom_hbond_distance_DH
    _geom_hbond_distance_HA
    _geom_hbond_distance_DA
    _geom_hbond_angle_DHA
    O2 H2 O1 . 0.82 1.87 2.6015(18) 147
    N1 H1 N3 3_656 0.86 2.12 2.956(2) 165
data_global
_journal_date_recd_electronic     2011-06-17
_journal_date_accepted     2011-06-29
_journal_name_full     'Acta Crystallographica, Section E'
_journal_year     2011
_journal_volume     67
_journal_issue      8
_journal_page_first     o1912
_journal_page_last     o1912
_journal_paper_category     QO
_journal_coeditor_code     KP2338
_publ_contact_author_name     'Prof. Handong Yin'
_publ_contact_author_address
;
  College of Chemistry and Chemical Engineering
  Liaocheng University
  Shandong 252059
  People's Republic of China.
;
_publ_contact_author_email     handongyin@163.com
_publ_contact_author_fax     '86 635 8239121'
_publ_contact_author_phone     '86 635 8239121'
_publ_section_title
;
3-Hydroxy-<i>N</i>'-[(<i>E</i>)-3-pyridylmethylidene]-2-naphthohydrazide
;
loop_
    _publ_author_name
    _publ_author_address
    'Chuan Li'
;
  College of Chemistry and Chemical Engineering
  Liaocheng University
  Shandong 252059
  People's Republic of China
;
    'Xiuyun Zhang'
;
  College of Chemistry and Chemical Engineering
  Liaocheng University
  Shandong 252059
  People's Republic of China
;
    'Qingkun Wu'
;
  College of Chemistry and Chemical Engineering
  Liaocheng University
  Shandong 252059
  People's Republic of China
;
    'Handong Yin'
;
  College of Chemistry and Chemical Engineering
  Liaocheng University
  Shandong 252059
  People's Republic of China
;
