# Supplementary material for: 3-Hy­droxy-N′-[(E)-3-pyridyl­methyl­idene]-2-naphtho­hydrazide
Source: Acta Crystallogr Sect E Struct Rep Online. 2011 Jul 6;67(Pt 8):o1912. doi: 10.1107/S1600536811025591 (PMC3212304; doi:10.1107/S1600536811025591)
Supplement: Supplementary file 2 [file e-67-o1912-Isup2.hkl]

# 
# h,k,l, Fc-squared, Fo-squared, sigma(Fo-squared) and status flag 
# 
data_I
_shelx_title ' 110319e in Pbca' 
_shelx_refln_list_code          4 
_shelx_F_calc_maximum      233.22 
_exptl_crystal_F_000      1216.00 
_reflns_d_resolution_high  0.8403 
 
loop_ 
 _symmetry_equiv_pos_as_xyz 
 'x, y, z' 
 '-x+1/2, -y, z+1/2' 
 '-x, y+1/2, -z+1/2' 
 'x+1/2, -y+1/2, -z' 
 '-x, -y, -z' 
 'x-1/2, y, -z-1/2' 
 'x, -y-1/2, z-1/2' 
 '-x-1/2, y-1/2, z' 
 
_cell_length_a    11.0976 
_cell_length_b    10.4422 
_cell_length_c    23.9903 
_cell_angle_alpha  90.000 
_cell_angle_beta   90.000 
_cell_angle_gamma  90.000 
 
_shelx_F_squared_multiplier     1.000 
 
loop_ 
 _refln_index_h 
 _refln_index_k 
 _refln_index_l 
 _refln_F_squared_calc 
 _refln_F_squared_meas 
 _refln_F_squared_sigma 
 _refln_observed_status 
   2   0   0    23642.93    21339.84    183.84 o 
   4   0   0     7275.79     7543.65     95.92 o 
   6   0   0      793.44      767.17     33.41 o 
   8   0   0     1843.84     1727.52     58.40 o 
  10   0   0       92.33      115.24     30.12 o 
  12   0   0       49.55       49.50     24.78 o 
   2   1   0    12965.67    13188.49     69.38 o 
   4   1   0     1653.11     1648.01     35.98 o 
   6   1   0      107.94       92.68     18.41 o 
   8   1   0      503.62      481.59     33.49 o 
  10   1   0      235.67      241.44     35.46 o 
  12   1   0       39.83       85.50     28.50 o 
   0   2   0     5492.70     5315.66     41.50 o 
   2   2   0     2592.30     2675.32     38.02 o 
   4   2   0     3194.16     3384.14     37.99 o 
   6   2   0      539.86      546.69     15.91 o 
   8   2   0     1121.38     1081.61     30.06 o 
  10   2   0      662.57      704.27     37.95 o 
  12   2   0        1.73       -0.86     22.02 o 
   2   3   0      139.91      169.87     19.62 o 
   4   3   0        8.31        0.90      4.18 o 
   6   3   0     2951.99     3106.60     37.45 o 
   8   3   0        0.18       -1.43      7.56 o 
  10   3   0       66.41       17.60     22.67 o 
  12   3   0        0.11      -10.74     20.83 o 
   0   4   0      815.18      734.96     17.97 o 
   2   4   0     9659.36     9546.32     70.98 o 
   4   4   0      572.45      710.71     26.90 o 
   6   4   0      256.38      265.02     12.12 o 
   8   4   0        2.40      -10.31     14.90 o 
  10   4   0      147.97      130.03     32.87 o 
  12   4   0       59.50       92.25     30.82 o 
   2   5   0        0.69       -4.64      4.35 o 
   4   5   0     2078.59     2280.60     52.67 o 
   6   5   0      154.97      191.00     17.97 o 
   8   5   0       18.75        1.35     17.49 o 
  10   5   0       39.96       37.62     24.67 o 
  12   5   0       35.52       44.96     28.12 o 
   0   6   0     4746.50     4741.61     57.85 o 
   2   6   0      162.40      163.34      9.59 o 
   4   6   0      554.45      535.96     14.77 o 
   6   6   0      124.22       84.26     23.48 o 
   8   6   0        0.24        9.72     19.92 o 
  10   6   0      217.01      259.79     44.04 o 
   2   7   0      248.11      221.11     11.38 o 
   4   7   0        8.11       -0.53      7.91 o 
   6   7   0       27.15       10.80     19.05 o 
   8   7   0        6.73       -9.66     20.03 o 
  10   7   0        9.68       15.71     25.75 o 
   0   8   0      626.78      610.23     24.28 o 
   2   8   0        0.79       -5.17      7.06 o 
   4   8   0      386.00      350.59     24.32 o 
   6   8   0      330.98      316.84     34.44 o 
   8   8   0      142.09      117.67     32.87 o 
  10   8   0        9.74       -5.99     26.72 o 
   2   9   0       46.77       53.05     12.15 o 
   4   9   0      759.26      798.92     34.54 o 
   6   9   0      143.91      174.88     36.97 o 
   8   9   0       54.70       43.24     30.23 o 
   0  10   0      395.07      419.36     24.73 o 
   2  10   0       14.31       13.74     15.05 o 
   4  10   0      449.10      469.42     29.00 o 
   6  10   0      217.89      358.30     49.98 o 
   2  11   0       46.98       48.13     17.90 o 
   4  11   0       33.30       35.36     19.94 o 
   6  11   0       58.39       95.32     39.46 o 
   2  12   0       21.64       56.41     28.50 o 
   1   1   1        1.79       37.80     17.21 o 
   2   1   1     9562.33     9133.14    114.84 o 
   3   1   1       22.41       16.65      3.31 o 
   4   1   1     1088.68     1046.05     15.98 o 
   5   1   1      271.53      235.09      8.94 o 
   6   1   1       73.12       58.83      7.52 o 
   7   1   1       24.96       24.25      6.92 o 
   8   1   1        0.30       -8.52      6.15 o 
   9   1   1     1855.84     1846.26     32.31 o 
  10   1   1      838.78      818.62     24.01 o 
  11   1   1      129.07      152.97     19.13 o 
  12   1   1      124.95      174.48     26.58 o 
  13   1   1        0.31      -10.04     22.02 o 
   0   2   1      330.50      267.27      5.81 o 
   1   2   1     6129.03     6126.44     49.08 o 
   2   2   1     3713.12     3396.40     33.13 o 
   3   2   1     4654.69     4552.36     64.08 o 
   4   2   1      248.88      211.88      7.99 o 
   5   2   1       37.67       40.54      4.66 o 
   6   2   1     2494.42     2594.60     28.95 o 
   7   2   1      320.22      314.25     10.72 o 
   8   2   1      820.21      780.61     15.58 o 
   9   2   1      538.25      534.95     14.60 o 
  10   2   1       60.21       63.10     13.82 o 
  11   2   1      317.89      325.56     31.88 o 
  12   2   1       19.99       -8.38     15.80 o 
  13   2   1        0.83       -1.70     16.74 o 
   1   3   1      386.81      367.43      5.70 o 
   2   3   1     6181.96     6237.43     72.72 o 
   3   3   1      342.69      358.01      7.20 o 
   4   3   1        0.04       -3.84      2.64 o 
   5   3   1        0.41        0.62      3.46 o 
   6   3   1      166.79      187.34     15.38 o 
   7   3   1     1576.09     1580.87     20.12 o 
   8   3   1       20.81       12.39      6.01 o 
   9   3   1       97.55       86.43     12.36 o 
  10   3   1      220.05      239.54     27.05 o 
  11   3   1        0.30      -19.60     13.07 o 
  12   3   1       41.77       58.84     20.90 o 
   0   4   1     1110.21     1180.81     15.95 o 
   1   4   1      126.65      133.54      4.50 o 
   2   4   1      391.25      433.38      7.37 o 
   3   4   1      429.41      407.62      8.74 o 
   4   4   1     3586.01     3933.57     63.18 o 
   5   4   1      120.97      130.56      6.85 o 
   6   4   1      116.94      144.31      8.36 o 
   7   4   1       25.67       22.60      5.84 o 
   8   4   1       39.05       47.53      9.66 o 
   9   4   1       75.76       64.90     17.72 o 
  10   4   1        0.37      -15.59     13.17 o 
  11   4   1       28.19       23.75     18.43 o 
  12   4   1        0.65       -3.56     15.55 o 
   1   5   1      264.09      229.17      6.21 o 
   2   5   1      982.35      987.75     15.12 o 
   3   5   1      168.81      201.96      6.37 o 
   4   5   1       99.49       85.23      6.05 o 
   5   5   1      181.51      187.69      7.39 o 
   6   5   1        8.58        0.99      5.21 o 
   7   5   1       14.38        7.77      9.07 o 
   8   5   1       45.90       43.43     15.55 o 
   9   5   1        1.28      -13.88     11.98 o 
  10   5   1        4.68        0.92     14.46 o 
  11   5   1       72.05       77.24     21.34 o 
  12   5   1        0.02        4.47     18.71 o 
   0   6   1     3232.68     3317.01     33.83 o 
   1   6   1      387.51      365.38      8.33 o 
   2   6   1      462.46      444.02      9.14 o 
   3   6   1      137.57      170.54      7.63 o 
   4   6   1       53.05       42.07      5.30 o 
   5   6   1       12.41        4.06      5.18 o 
   6   6   1       68.05       61.08     11.42 o 
   7   6   1        1.01       -0.25     12.77 o 
   8   6   1      372.51      327.36     24.54 o 
   9   6   1       11.46        6.76     14.12 o 
  10   6   1       29.82       26.47     17.45 o 
  11   6   1      101.08      140.88     26.67 o 
   1   7   1       74.75       75.16      6.43 o 
   2   7   1      341.17      356.62      9.49 o 
   3   7   1      678.13      690.27     12.12 o 
   4   7   1       79.88       84.31      8.29 o 
   5   7   1       83.47       81.67     18.69 o 
   6   7   1       10.91        3.57     11.98 o 
   7   7   1       20.80        3.78     13.37 o 
   8   7   1       11.32       15.16     16.15 o 
   9   7   1        6.53        2.73     16.31 o 
  10   7   1      280.56      273.16     34.29 o 
   0   8   1       30.37       22.53      8.48 o 
   1   8   1      300.79      269.91      8.91 o 
   2   8   1      249.56      261.17      9.53 o 
   3   8   1      357.26      372.76     12.47 o 
   4   8   1      140.40      181.44     22.19 o 
   5   8   1      600.59      558.59     23.52 o 
   6   8   1        7.25       -0.47     13.55 o 
   7   8   1       25.31       14.96     21.70 o 
   8   8   1       40.65       44.15     20.13 o 
   9   8   1       14.62       10.30     18.84 o 
  10   8   1        0.36       -2.13     18.68 o 
   1   9   1       71.18       79.86      8.25 o 
   2   9   1      488.31      489.41     14.63 o 
   3   9   1      116.75      139.91     15.90 o 
   4   9   1       57.05       52.39     12.74 o 
   5   9   1       40.61       40.19     14.08 o 
   6   9   1      222.39      261.24     30.35 o 
   7   9   1       46.28       43.02     19.52 o 
   8   9   1       23.28        8.72     19.27 o 
   9   9   1       12.40        4.02     20.57 o 
   0  10   1       32.69       37.91     12.79 o 
   1  10   1       14.32       13.24      9.60 o 
   2  10   1      121.08      157.65     16.33 o 
   3  10   1        5.61       -1.84     10.81 o 
   4  10   1      589.54      593.78     22.84 o 
   5  10   1       10.00       14.08     15.68 o 
   6  10   1      150.75      204.28     30.15 o 
   7  10   1      112.18      120.33     26.77 o 
   1  11   1      254.21      297.37     29.21 o 
   2  11   1       22.29       21.96     12.38 o 
   3  11   1       27.19       39.63     21.36 o 
   4  11   1        3.81       -6.56     14.56 o 
   5  11   1        1.00        4.10     15.60 o 
   6  11   1        0.01       10.59     20.02 o 
   1  12   1      633.89      623.86     48.09 o 
   2  12   1       10.52       -2.27     14.78 o 
   3  12   1      112.01      114.54     18.04 o 
   1   0   2     7239.86     7376.70     76.05 o 
   2   0   2      367.94      485.27     11.09 o 
   3   0   2      305.15      262.11     15.38 o 
   4   0   2     3276.52     3268.69     41.06 o 
   5   0   2       94.70       73.99     10.03 o 
   6   0   2       24.80       15.55      7.39 o 
   7   0   2       55.28       45.33     11.07 o 
   8   0   2     1860.24     1816.35     42.20 o 
   9   0   2     2940.06     2897.68     83.83 o 
  10   0   2     1688.84     1701.22     47.09 o 
  11   0   2       28.22       29.28     17.01 o 
  12   0   2       29.04       13.82     25.15 o 
  13   0   2       25.58       20.04     19.73 o 
   1   1   2      836.39      753.11      8.13 o 
   2   1   2    15400.38    15318.46    161.52 o 
   3   1   2      176.16      119.53      4.21 o 
   4   1   2     1129.96     1106.51     14.68 o 
   5   1   2      725.33      747.66     15.06 o 
   6   1   2      782.74      764.44     16.79 o 
   7   1   2        3.99        0.47      5.73 o 
   8   1   2       82.50       54.55      9.56 o 
   9   1   2      494.09      464.11     17.56 o 
  10   1   2       20.63       22.38     11.09 o 
  11   1   2     1033.30     1049.25     28.05 o 
  12   1   2        8.65        1.85     11.94 o 
  13   1   2        3.71      -29.96     19.97 o 
   0   2   2     9421.88     9110.35    199.87 o 
   1   2   2     2252.03     2275.21     17.26 o 
   2   2   2       32.21       51.19      7.46 o 
   3   2   2       68.17       60.88      3.46 o 
   4   2   2     1457.06     1464.90     13.62 o 
   5   2   2     1764.85     1814.84     22.39 o 
   6   2   2      115.51      154.62     14.65 o 
   7   2   2     1237.93     1168.60     17.31 o 
   8   2   2       29.07       32.37      6.73 o 
   9   2   2     1639.12     1678.04     24.18 o 
  10   2   2        6.89       12.86     10.12 o 
  11   2   2       31.33       27.01     14.09 o 
  12   2   2       20.65       30.37     32.93 o 
  13   2   2       30.08       31.74     26.02 o 
   1   3   2     7911.72     8099.69     38.60 o 
   2   3   2      236.32      230.40      9.29 o 
   3   3   2     3349.04     3533.40     25.96 o 
   4   3   2      723.56      737.55     10.05 o 
   5   3   2       10.61        7.39      3.73 o 
   6   3   2      803.38      870.06     13.84 o 
   7   3   2      100.41       99.36      7.88 o 
   8   3   2      414.64      394.76     15.17 o 
   9   3   2      815.39      758.05     21.76 o 
  10   3   2      359.61      366.98     19.28 o 
  11   3   2       11.36       -7.79     13.65 o 
  12   3   2        0.05       -8.73     14.56 o 
   0   4   2      837.07      752.12     12.85 o 
   1   4   2      285.68      269.83      5.80 o 
   2   4   2     1016.35     1035.07     15.53 o 
   3   4   2       56.32       67.83      4.70 o 
   4   4   2      289.38      301.22     11.90 o 
   5   4   2      501.80      518.67     12.95 o 
   6   4   2        4.21       -4.40      4.10 o 
   7   4   2      197.53      211.60     15.78 o 
   8   4   2        2.42       -4.97      7.67 o 
   9   4   2       26.95       26.85     15.57 o 
  10   4   2       57.11       27.77     16.97 o 
  11   4   2       13.74       26.67     17.89 o 
  12   4   2       26.21       22.44     21.40 o 
   1   5   2     1309.66     1314.57     13.44 o 
   2   5   2     2861.64     2928.27     25.85 o 
   3   5   2     1650.63     1711.08     33.76 o 
   4   5   2       11.06        1.51      3.50 o 
   5   5   2       78.20       82.16      9.20 o 
   6   5   2       23.61       13.25      7.01 o 
   7   5   2        8.70        0.40      7.18 o 
   8   5   2       32.64       44.61     26.99 o 
   9   5   2       11.70       12.14     14.39 o 
  10   5   2        2.20       -3.84     14.81 o 
  11   5   2      127.59      190.43     28.33 o 
  12   5   2        0.57       -4.10     17.71 o 
   0   6   2     1273.80     1311.75     21.10 o 
   1   6   2       58.70       63.30      6.76 o 
   2   6   2        4.33       -5.29      3.53 o 
   3   6   2      542.23      535.71      9.88 o 
   4   6   2       39.17       37.10      5.26 o 
   5   6   2       90.66      103.31      9.47 o 
   6   6   2      192.30      197.00     14.02 o 
   7   6   2        7.20       -0.44     11.01 o 
   8   6   2       10.57       13.26     13.37 o 
   9   6   2       28.49       49.71     17.72 o 
  10   6   2       53.67       50.07     19.96 o 
  11   6   2      125.99      173.59     27.74 o 
   1   7   2        1.35       -4.52      4.10 o 
   2   7   2        2.69       -2.82      4.26 o 
   3   7   2      101.56      126.27     12.37 o 
   4   7   2      125.69      114.92     10.33 o 
   5   7   2       32.79       20.42      8.78 o 
   6   7   2       29.24       11.47     11.23 o 
   7   7   2       58.45       51.17     17.33 o 
   8   7   2        8.85      -18.19     13.80 o 
   9   7   2       16.03        6.56     17.17 o 
  10   7   2      114.35      109.59     24.44 o 
   0   8   2      229.35      251.69     17.68 o 
   1   8   2        8.12        9.34      5.50 o 
   2   8   2       11.34       10.57      5.78 o 
   3   8   2        6.33        0.54      6.16 o 
   4   8   2       61.40       48.39     13.33 o 
   5   8   2       40.40       18.32     12.39 o 
   6   8   2        0.51       -2.60     11.40 o 
   7   8   2      155.15      193.60     26.60 o 
   8   8   2      127.87      117.37     25.91 o 
   9   8   2       32.21       23.38     19.44 o 
  10   8   2        0.22       16.50     19.75 o 
   1   9   2        0.12       -8.88      5.92 o 
   2   9   2       46.33       44.85      8.88 o 
   3   9   2       31.32       24.57      9.34 o 
   4   9   2        4.83        3.24     12.34 o 
   5   9   2      374.33      383.43     21.97 o 
   6   9   2       27.47       11.24     13.40 o 
   7   9   2       96.03       64.46     21.66 o 
   8   9   2        2.20      -20.84     14.97 o 
   9   9   2       21.29        8.67     20.01 o 
   0  10   2      129.86      117.91     16.94 o 
   1  10   2      250.82      308.64     15.45 o 
   2  10   2       53.33       63.20     11.62 o 
   3  10   2       15.21       -2.04     10.52 o 
   4  10   2      429.49      444.99     23.86 o 
   5  10   2        9.24       12.22     14.21 o 
   6  10   2       49.48       51.55     16.69 o 
   7  10   2      102.02      132.18     46.18 o 
   1  11   2        9.07       27.50     12.56 o 
   2  11   2       10.82        4.42     11.57 o 
   3  11   2       21.96       12.56     12.25 o 
   4  11   2       18.93        6.39     13.97 o 
   5  11   2      111.77      124.36     21.96 o 
   6  11   2       75.29       23.71     21.22 o 
   1  12   2       94.90      105.20     31.58 o 
   2  12   2       38.02       27.30     21.50 o 
   3  12   2        0.79      -20.55     21.00 o 
   1   1   3     1177.51     1019.91     17.25 o 
   2   1   3      741.00      727.06     10.23 o 
   3   1   3       75.75       68.41      5.02 o 
   4   1   3     1710.27     1635.87     17.89 o 
   5   1   3      158.07      146.64      7.23 o 
   6   1   3       98.16      107.39      8.26 o 
   7   1   3       62.87       61.99      8.46 o 
   8   1   3      142.28      153.46     12.93 o 
   9   1   3      126.35      163.80     17.09 o 
  10   1   3      257.01      293.35     18.19 o 
  11   1   3      118.91      145.56     16.83 o 
  12   1   3      187.22      178.23     21.03 o 
   0   2   3     4423.77     4442.11     65.64 o 
   1   2   3    29074.79    28415.64    149.88 o 
   2   2   3      888.82      936.98     16.40 o 
   3   2   3        4.62        1.46      2.91 o 
   4   2   3      592.07      580.66      8.50 o 
   5   2   3     3023.69     3027.72     27.51 o 
   6   2   3        8.73        1.64      4.57 o 
   7   2   3        3.33        0.32      5.08 o 
   8   2   3        6.76        4.77      6.12 o 
   9   2   3       49.68       67.56     11.68 o 
  10   2   3      700.13      693.31     22.54 o 
  11   2   3      160.68      180.24     17.65 o 
  12   2   3        9.30       10.15     22.99 o 
   1   3   3     1054.13      968.93     12.61 o 
   2   3   3       54.15       54.06      5.65 o 
   3   3   3      338.25      346.86      8.56 o 
   4   3   3      585.49      643.03      9.18 o 
   5   3   3      286.82      250.69      7.24 o 
   6   3   3      196.35      206.85      7.44 o 
   7   3   3        6.96       -1.90      4.46 o 
   8   3   3      174.42      170.37     13.44 o 
   9   3   3     1603.45     1505.25     30.03 o 
  10   3   3       16.35       20.59     11.94 o 
  11   3   3        6.28      -11.68     19.35 o 
  12   3   3       14.33       -8.09     15.07 o 
   0   4   3      687.57      641.94     12.08 o 
   1   4   3       22.64       13.48      3.14 o 
   2   4   3      739.58      759.05      9.67 o 
   3   4   3      311.40      293.68      6.45 o 
   4   4   3      293.19      271.47      6.88 o 
   5   4   3      217.57      221.58      6.86 o 
   6   4   3      194.54      208.46     14.87 o 
   7   4   3      653.34      606.71     17.93 o 
   8   4   3      744.71      718.82     29.38 o 
   9   4   3      158.16      191.87     16.16 o 
  10   4   3      128.53      131.15     22.95 o 
  11   4   3      228.99      267.97     31.72 o 
  12   4   3        1.76       18.65     17.93 o 
   1   5   3       12.57        5.80      3.42 o 
   2   5   3      146.25      151.28      8.04 o 
   3   5   3      624.84      680.29     18.41 o 
   4   5   3      264.69      269.38      7.22 o 
   5   5   3      133.64      156.82     10.46 o 
   6   5   3        7.96       10.47      6.48 o 
   7   5   3      118.87      130.02     13.03 o 
   8   5   3      146.23      145.35     16.54 o 
   9   5   3       57.91       62.10     18.83 o 
  10   5   3       60.47       39.84     17.22 o 
  11   5   3       64.33       75.91     31.52 o 
  12   5   3        0.07      -14.94     16.49 o 
   0   6   3     1421.93     1421.15     22.03 o 
   1   6   3      680.70      687.90     11.03 o 
   2   6   3     1631.70     1676.30     18.21 o 
   3   6   3      140.92      151.08      8.34 o 
   4   6   3       22.94       17.75      6.26 o 
   5   6   3      150.85      184.48     13.36 o 
   6   6   3       22.02       17.84      7.70 o 
   7   6   3        0.43      -12.82      8.55 o 
   8   6   3       11.51       -4.17     13.09 o 
   9   6   3       28.36       12.29     15.47 o 
  10   6   3       59.85       26.68     18.95 o 
  11   6   3       11.91       29.63     19.59 o 
   1   7   3        1.48       -5.19      4.07 o 
   2   7   3      216.10      229.02      8.36 o 
   3   7   3      769.69      745.98     17.10 o 
   4   7   3       45.95       41.87      8.10 o 
   5   7   3       46.60       38.01      8.69 o 
   6   7   3       43.56       31.46     12.67 o 
   7   7   3        8.89       -4.17     12.61 o 
   8   7   3        5.57       -3.67     14.14 o 
   9   7   3       49.81       35.98     19.52 o 
  10   7   3       56.90       62.38     21.30 o 
   0   8   3      348.14      342.52     13.99 o 
   1   8   3     1076.21     1090.78     16.13 o 
   2   8   3        2.92       -6.58      6.06 o 
   3   8   3       31.79       18.62      7.49 o 
   4   8   3       88.98       97.15     11.23 o 
   5   8   3      596.32      605.23     20.27 o 
   6   8   3      115.26      131.71     18.30 o 
   7   8   3       17.27        8.64     27.53 o 
   8   8   3       65.86       38.44     19.94 o 
   9   8   3        0.26       -1.77     17.48 o 
  10   8   3       34.75        9.27     19.45 o 
   1   9   3      294.03      319.07     13.13 o 
   2   9   3       60.64       63.91      9.77 o 
   3   9   3       26.91       17.64      9.23 o 
   4   9   3        0.04       -7.67     11.05 o 
   5   9   3      480.93      469.03     23.54 o 
   6   9   3      190.25      179.77     21.25 o 
   7   9   3       62.26       78.93     22.92 o 
   8   9   3       10.27      -11.04     15.83 o 
   9   9   3       32.98       36.22     23.10 o 
   0  10   3      865.21      880.14     46.93 o 
   1  10   3      395.13      390.79     18.36 o 
   2  10   3      130.09      117.53     13.25 o 
   3  10   3        0.00      -10.58     11.90 o 
   4  10   3      171.42      190.48     21.43 o 
   5  10   3      197.98      229.79     28.25 o 
   6  10   3       13.84        1.49     14.64 o 
   7  10   3       16.06       -5.51     18.07 o 
   1  11   3       15.17       20.93     13.68 o 
   2  11   3       72.27       78.68     20.83 o 
   3  11   3        1.22       -3.98     13.43 o 
   4  11   3        0.26       -6.32     14.12 o 
   5  11   3      313.10      427.96     47.82 o 
   0  12   3      349.40      370.82     48.31 o 
   1  12   3       24.61       21.91     26.93 o 
   2  12   3       38.68       31.10     20.92 o 
   3  12   3        3.53      -10.12     22.56 o 
   0   0   4      671.20      661.14     18.30 o 
   1   0   4     1782.45     1773.07     14.52 o 
   2   0   4     9031.93     9193.34    115.81 o 
   3   0   4       25.48       43.11      5.56 o 
   4   0   4      352.79      343.68     13.30 o 
   5   0   4      370.68      403.91     26.23 o 
   6   0   4     3441.72     3411.12     51.06 o 
   7   0   4        7.94        1.03      7.88 o 
   8   0   4       11.17       -1.82     10.31 o 
   9   0   4      608.38      571.30     26.90 o 
  10   0   4     1235.44     1288.26     43.07 o 
  11   0   4     1767.24     1711.92     74.49 o 
  12   0   4       15.28        5.35     24.32 o 
  13   0   4        1.08      -13.44     17.94 o 
   1   1   4     6041.76     6158.29     31.65 o 
   2   1   4    12809.52    12751.97    196.15 o 
   3   1   4     1345.51     1372.94     14.28 o 
   4   1   4       54.23       46.58      4.53 o 
   5   1   4       12.42        4.70      4.29 o 
   6   1   4      139.53      146.64     11.10 o 
   7   1   4      338.34      296.57     10.80 o 
   8   1   4      171.55      199.67     12.55 o 
   9   1   4     1515.56     1415.06     38.15 o 
  10   1   4      144.34      142.97     15.65 o 
  11   1   4      515.47      520.58     20.83 o 
  12   1   4      196.73      189.57     22.51 o 
  13   1   4        7.84      -16.62     16.55 o 
   0   2   4    54389.34    53170.80    353.55 o 
   1   2   4    19145.64    19043.97    197.18 o 
   2   2   4    11589.35    11302.11     53.56 o 
   3   2   4     6231.96     6472.78     90.68 o 
   4   2   4      743.26      788.70     11.08 o 
   5   2   4     1783.88     1873.88     19.60 o 
   6   2   4        0.76       -4.57      4.28 o 
   7   2   4        7.24        3.45      6.31 o 
   8   2   4      242.91      244.35     16.21 o 
   9   2   4      383.29      376.06     20.93 o 
  10   2   4       13.78        3.93      9.76 o 
  11   2   4       25.63        7.60     11.53 o 
  12   2   4       24.94       11.11     13.18 o 
   1   3   4     2345.63     2253.85     19.36 o 
   2   3   4      309.35      326.39      8.53 o 
   3   3   4     4073.26     3972.18     31.20 o 
   4   3   4      942.80     1093.65     16.37 o 
   5   3   4      387.79      385.71      7.95 o 
   6   3   4       73.20       93.35      6.77 o 
   7   3   4      473.24      438.91     15.26 o 
   8   3   4       45.59       33.49      9.61 o 
   9   3   4      105.25      131.77     14.34 o 
  10   3   4       89.42       85.56     13.25 o 
  11   3   4       92.43       83.58     19.88 o 
  12   3   4        1.89      -10.13     17.49 o 
   0   4   4      421.26      364.10      9.55 o 
   1   4   4       23.01       39.32      3.99 o 
   2   4   4      715.77      718.87      9.29 o 
   3   4   4       11.10       15.50      4.24 o 
   4   4   4       62.68       85.61     11.04 o 
   5   4   4     1866.47     1986.08     30.68 o 
   6   4   4       21.31       25.16      6.73 o 
   7   4   4       28.22       29.61      8.51 o 
   8   4   4     1078.28     1071.32     25.25 o 
   9   4   4      198.90      237.67     20.15 o 
  10   4   4       10.09      -18.75     12.50 o 
  11   4   4       28.38       26.35     17.55 o 
  12   4   4       57.98       92.20     31.60 o 
   1   5   4      987.45     1000.97     12.02 o 
   2   5   4     1174.49     1201.34     13.59 o 
   3   5   4        3.93       -2.75      3.17 o 
   4   5   4       19.74       18.13      4.64 o 
   5   5   4        0.20       -7.86      5.24 o 
   6   5   4      262.04      259.53     11.34 o 
   7   5   4       34.07       29.34      9.48 o 
   8   5   4      256.92      258.93     17.70 o 
   9   5   4       17.23       35.09     15.95 o 
  10   5   4       66.86       70.89     21.24 o 
  11   5   4       82.20       71.83     22.11 o 
   0   6   4     1365.90     1471.55     22.45 o 
   1   6   4     1653.21     1662.72     18.98 o 
   2   6   4      284.39      283.88      8.10 o 
   3   6   4       93.22       94.85      7.50 o 
   4   6   4      378.93      344.55     12.18 o 
   5   6   4       15.92        7.88      6.58 o 
   6   6   4        0.00       -9.27      6.18 o 
   7   6   4        1.44       -8.09      8.20 o 
   8   6   4        0.13      -16.66     11.60 o 
   9   6   4        2.51       -2.48     13.36 o 
  10   6   4        2.43      -18.10     13.86 o 
  11   6   4        8.13       -1.93     17.79 o 
   1   7   4      466.77      459.45     10.18 o 
   2   7   4      400.46      391.55     11.17 o 
   3   7   4        0.00       -0.33      6.09 o 
   4   7   4       49.79       51.02      8.69 o 
   5   7   4        4.15       -1.47      7.15 o 
   6   7   4       81.32       78.28     12.81 o 
   7   7   4        0.12       -4.81     10.57 o 
   8   7   4       12.51        1.69     14.93 o 
   9   7   4      205.16      247.58     30.29 o 
  10   7   4        8.91      -10.50     16.04 o 
   0   8   4      215.66      253.37     17.53 o 
   1   8   4      124.98      133.53     12.27 o 
   2   8   4       60.88       58.51      8.63 o 
   3   8   4      162.70      184.20     21.49 o 
   4   8   4      846.37      812.30     19.98 o 
   5   8   4        0.02        5.35      9.84 o 
   6   8   4       98.90       83.52     16.03 o 
   7   8   4      176.21      209.48     21.95 o 
   8   8   4        6.86       -9.84     15.93 o 
   9   8   4       82.97       83.93     35.25 o 
   1   9   4        9.84       12.73      7.91 o 
   2   9   4        5.26       -9.30      6.91 o 
   3   9   4       14.15        1.47      8.47 o 
   4   9   4        4.95        3.75      9.89 o 
   5   9   4       47.96       50.45     14.68 o 
   6   9   4       26.23       16.33     14.02 o 
   7   9   4        7.41       -4.87     13.06 o 
   8   9   4       65.75      135.66     26.21 o 
   0  10   4       14.00       18.72     16.84 o 
   1  10   4      320.77      340.56     16.25 o 
   2  10   4       55.42       51.20     11.14 o 
   3  10   4        1.08      -13.35     10.05 o 
   4  10   4       41.75       47.14     15.37 o 
   5  10   4        0.66      -19.59     13.06 o 
   6  10   4        7.22       -2.84     14.45 o 
   7  10   4       47.99       68.44     23.52 o 
   1  11   4       11.94       13.78     13.30 o 
   2  11   4       22.59        6.87     13.32 o 
   3  11   4       50.10       54.95     16.91 o 
   4  11   4       19.94        8.64     15.08 o 
   5  11   4        0.10      -23.52     15.68 o 
   0  12   4      114.86      135.59     36.27 o 
   1  12   4        1.68       -3.36     18.06 o 
   2  12   4       11.44       23.52     19.17 o 
   1   1   5     8298.83     8463.95     49.40 o 
   2   1   5    24181.67    23907.95    149.00 o 
   3   1   5     1887.01     1802.40     15.59 o 
   4   1   5      339.18      375.32      9.56 o 
   5   1   5     1992.61     2052.09     22.80 o 
   6   1   5     1212.67     1273.53     19.52 o 
   7   1   5      459.08      458.07     13.09 o 
   8   1   5       29.56       23.67      7.38 o 
   9   1   5       80.46       81.20     12.14 o 
  10   1   5       36.46       43.68     11.88 o 
  11   1   5      317.17      372.04     25.59 o 
  12   1   5       91.98       93.99     19.95 o 
   0   2   5    15096.42    15858.06     85.61 o 
   1   2   5    12206.87    11984.78    104.96 o 
   2   2   5    10747.73    10449.79     84.08 o 
   3   2   5        0.02       -1.71      3.26 o 
   4   2   5     2807.91     2855.24     23.65 o 
   5   2   5      880.99      817.25     12.91 o 
   6   2   5       51.09       50.12      7.95 o 
   7   2   5      342.00      342.31     12.89 o 
   8   2   5       95.13       78.87     11.13 o 
   9   2   5      305.55      300.42     16.63 o 
  10   2   5       15.58       14.04     11.02 o 
  11   2   5        6.92       -1.38     10.92 o 
  12   2   5      114.57      148.41     18.67 o 
   1   3   5    18992.63    19110.99     91.25 o 
   2   3   5      346.13      342.59      9.16 o 
   3   3   5      178.96      174.12      8.84 o 
   4   3   5     2816.67     2783.05     27.91 o 
   5   3   5       24.17       32.68      4.07 o 
   6   3   5       30.25       43.14      6.44 o 
   7   3   5      178.05      186.42     13.83 o 
   8   3   5        0.15       -2.41      7.42 o 
   9   3   5        8.73       -3.22      8.69 o 
  10   3   5       56.43       56.09     12.71 o 
  11   3   5       48.59       59.09     13.29 o 
  12   3   5        1.83        5.02     24.56 o 
   0   4   5     5344.97     5500.34     46.63 o 
   1   4   5      756.93      774.64     14.47 o 
   2   4   5        0.22       -3.50      4.06 o 
   3   4   5      121.80      145.57     12.91 o 
   4   4   5       40.09       53.33      5.09 o 
   5   4   5      323.53      352.84     11.76 o 
   6   4   5       28.54       22.64      6.88 o 
   7   4   5      181.98      198.61     14.78 o 
   8   4   5      279.00      321.32     15.59 o 
   9   4   5       31.61       14.91     13.31 o 
  10   4   5       12.45        6.77     13.59 o 
  11   4   5        0.80        2.88     17.57 o 
  12   4   5       68.15       56.73     21.33 o 
   1   5   5      120.19      130.40      6.56 o 
   2   5   5     1181.08     1236.62     13.76 o 
   3   5   5        0.19       -3.97      3.07 o 
   4   5   5      243.36      224.34     10.17 o 
   5   5   5       12.35       20.47      6.65 o 
   6   5   5       27.73       34.43      7.62 o 
   7   5   5      468.50      439.55     19.52 o 
   8   5   5      219.58      260.34     18.22 o 
   9   5   5       93.77      101.99     16.46 o 
  10   5   5       26.58       43.32     18.50 o 
  11   5   5       28.22       24.54     19.12 o 
   0   6   5     1794.41     1853.36     25.21 o 
   1   6   5       12.84        3.79      4.32 o 
   2   6   5      270.91      270.53      7.84 o 
   3   6   5      437.24      453.34     13.44 o 
   4   6   5       27.36       17.82      6.83 o 
   5   6   5        4.82       -3.04      6.01 o 
   6   6   5      132.72      158.59     12.71 o 
   7   6   5      135.28      127.65     12.89 o 
   8   6   5      105.08      112.14     17.62 o 
   9   6   5      122.15      119.69     22.97 o 
  10   6   5       50.59       28.38     19.27 o 
  11   6   5       10.11        4.45     17.52 o 
   1   7   5      938.84      931.61     14.93 o 
   2   7   5       16.20       18.81      7.23 o 
   3   7   5      245.89      236.34     12.55 o 
   4   7   5        1.06       -8.15      6.25 o 
   5   7   5        8.93        3.53      7.46 o 
   6   7   5      168.79      186.27     14.53 o 
   7   7   5       28.17       22.14     10.63 o 
   8   7   5      193.30      207.15     28.01 o 
   9   7   5       84.28       55.31     20.99 o 
  10   7   5       54.11       30.84     22.64 o 
   0   8   5      145.52      174.66     13.73 o 
   1   8   5       44.43       37.14      8.01 o 
   2   8   5        9.77       -4.41      7.42 o 
   3   8   5       72.64       59.62     12.12 o 
   4   8   5      205.96      252.96     20.53 o 
   5   8   5      989.74     1046.65     23.41 o 
   6   8   5        0.45      -14.62      9.75 o 
   7   8   5      207.45      262.85     23.94 o 
   8   8   5      138.80      124.36     24.35 o 
   9   8   5      359.09      427.17     39.24 o 
   1   9   5      131.49      139.75     11.65 o 
   2   9   5        4.58       -8.10      7.91 o 
   3   9   5       39.25       26.63      9.61 o 
   4   9   5        8.51       -8.32      9.64 o 
   5   9   5        1.64      -16.84     11.47 o 
   6   9   5       14.12        3.57     12.91 o 
   7   9   5       88.40      124.66     20.42 o 
   8   9   5      179.02      293.71     36.18 o 
   0  10   5        2.51        0.10     15.04 o 
   1  10   5      529.48      514.98     20.47 o 
   2  10   5       20.25       22.12     10.33 o 
   3  10   5       74.94       72.29     14.15 o 
   4  10   5       67.37       34.69     14.96 o 
   5  10   5        0.98      -17.47     11.65 o 
   6  10   5       52.57       71.57     18.02 o 
   7  10   5       41.45       29.96     17.00 o 
   1  11   5        0.17      -12.09     11.12 o 
   2  11   5      258.90      314.58     26.10 o 
   3  11   5        0.04      -19.68     16.07 o 
   4  11   5       80.00       73.30     18.62 o 
   5  11   5       32.35       17.45     15.60 o 
   0  12   5       22.12      -13.82     24.29 o 
   1  12   5       13.71       13.41     16.20 o 
   2  12   5        1.32      -14.22     18.75 o 
   0   0   6    24138.39    23991.73    249.75 o 
   1   0   6       30.29       26.61      3.78 o 
   2   0   6      293.61      342.69      8.29 o 
   3   0   6      591.21      548.18     10.56 o 
   4   0   6    11417.06    12102.11    111.43 o 
   5   0   6       79.41      114.30     29.93 o 
   6   0   6     1003.97     1082.20     85.36 o 
   7   0   6      504.17      531.04     22.18 o 
   8   0   6        2.96       -7.97      8.47 o 
   9   0   6      119.98      115.93     25.18 o 
  10   0   6       21.01        6.14     13.84 o 
  11   0   6       19.97       39.99     18.33 o 
  12   0   6      269.73      365.24     68.79 o 
   1   1   6     3718.02     3666.52     18.48 o 
   2   1   6     1238.94     1263.95     17.91 o 
   3   1   6       52.01       75.50      4.26 o 
   4   1   6        2.65       -1.29      3.16 o 
   5   1   6     7322.01     7913.81     44.51 o 
   6   1   6     1477.77     1577.66     21.88 o 
   7   1   6      131.28      139.84     10.04 o 
   8   1   6      169.83      176.38     11.34 o 
   9   1   6      132.36      135.64     17.29 o 
  10   1   6       59.19       56.75     12.94 o 
  11   1   6       18.57       12.37     17.89 o 
  12   1   6       17.49        4.33     13.55 o 
   0   2   6    29649.86    29149.25    141.97 o 
   1   2   6      725.06      733.55      9.91 o 
   2   2   6     2466.29     2602.41     29.63 o 
   3   2   6      768.24      728.26     12.98 o 
   4   2   6      484.22      427.53     10.98 o 
   5   2   6      237.02      242.11      7.53 o 
   6   2   6       38.93       63.36      7.57 o 
   7   2   6       47.75       39.53      8.56 o 
   8   2   6      527.54      513.58     17.61 o 
   9   2   6       55.82       65.30     15.66 o 
  10   2   6      280.44      331.87     28.72 o 
  11   2   6       49.43       35.10     12.95 o 
  12   2   6      138.30      169.69     21.90 o 
   1   3   6       14.66       15.60      4.41 o 
   2   3   6     2932.69     2906.81     26.37 o 
   3   3   6      912.54      869.58     17.19 o 
   4   3   6      258.91      248.57      9.32 o 
   5   3   6       87.97       73.56      7.23 o 
   6   3   6       21.07       16.79      5.98 o 
   7   3   6      695.71      651.06     18.89 o 
   8   3   6       15.18       11.96      9.00 o 
   9   3   6       43.34       34.74     11.29 o 
  10   3   6      215.28      251.08     19.04 o 
  11   3   6       21.50       -2.48     10.79 o 
  12   3   6        6.36       -9.01     18.02 o 
   0   4   6     4143.50     4249.75     40.93 o 
   1   4   6      101.47       89.18      5.80 o 
   2   4   6     2294.41     2372.16     29.53 o 
   3   4   6     1652.20     1599.05     21.50 o 
   4   4   6      236.82      236.85      9.99 o 
   5   4   6       35.28       24.93      6.33 o 
   6   4   6        0.89       -4.86      5.71 o 
   7   4   6      293.94      256.76     12.79 o 
   8   4   6      260.78      269.31     16.68 o 
   9   4   6      385.97      342.49     17.24 o 
  10   4   6        1.67       -3.90     10.20 o 
  11   4   6        1.63      -26.07     17.38 o 
  12   4   6       15.99       10.18     17.38 o 
   1   5   6     2266.11     2378.95     22.47 o 
   2   5   6      163.00      164.70      6.44 o 
   3   5   6        0.86       -5.36      3.57 o 
   4   5   6      309.16      279.62     10.84 o 
   5   5   6      297.76      275.60     11.49 o 
   6   5   6      549.51      551.61     15.92 o 
   7   5   6       47.15       57.85     10.06 o 
   8   5   6      493.58      426.39     20.47 o 
   9   5   6      313.56      330.44     18.73 o 
  10   5   6      235.84      223.49     67.09 o 
  11   5   6       14.28      -16.40     14.56 o 
   0   6   6     1648.62     1586.29     28.16 o 
   1   6   6        0.00       -4.07      4.03 o 
   2   6   6       30.02       41.61      5.33 o 
   3   6   6      557.95      541.58     14.78 o 
   4   6   6      181.35      183.60     12.28 o 
   5   6   6      165.64      204.55     13.48 o 
   6   6   6      375.56      352.25     14.27 o 
   7   6   6      107.01      115.67     12.56 o 
   8   6   6      367.79      351.69     20.56 o 
   9   6   6      224.93      263.25     37.32 o 
  10   6   6       55.58       63.91     21.37 o 
  11   6   6        0.20       -3.82     16.93 o 
   1   7   6      309.85      304.83      9.47 o 
   2   7   6      202.63      240.15     15.06 o 
   3   7   6       67.37       81.10     10.00 o 
   4   7   6       22.06        7.00      7.39 o 
   5   7   6       83.76       71.30     11.82 o 
   6   7   6       24.63       13.55      8.78 o 
   7   7   6      170.69      143.52     23.12 o 
   8   7   6        2.36        5.87     17.95 o 
   9   7   6       99.22      205.21     28.77 o 
  10   7   6       12.83        7.76     18.92 o 
   0   8   6      877.67      871.68     25.15 o 
   1   8   6      396.30      404.49     14.68 o 
   2   8   6      113.61      101.51     11.46 o 
   3   8   6      118.02      125.42     12.19 o 
   4   8   6      874.16      911.50     21.67 o 
   5   8   6      106.98      126.54     13.12 o 
   6   8   6       22.76        7.53     10.79 o 
   7   8   6       51.86       48.23     15.48 o 
   8   8   6       56.45       85.63     22.59 o 
   9   8   6        3.24        6.27     17.44 o 
   1   9   6      411.72      424.86     18.20 o 
   2   9   6      269.85      284.79     16.32 o 
   3   9   6        3.58       -9.90      8.37 o 
   4   9   6       30.76       18.85      9.58 o 
   5   9   6       38.33       30.75     11.68 o 
   6   9   6       26.03       13.20     14.15 o 
   7   9   6       54.82       45.93     17.15 o 
   8   9   6       22.00       -0.43     18.09 o 
   0  10   6      191.83      228.34     29.80 o 
   1  10   6      545.36      498.14     29.07 o 
   2  10   6        8.87       10.54     11.26 o 
   3  10   6       33.69       34.14     12.08 o 
   4  10   6        3.43       -1.81     10.71 o 
   5  10   6        7.27       30.61     20.60 o 
   6  10   6        5.33       -9.30     13.37 o 
   7  10   6        0.47      -18.98     14.38 o 
   1  11   6       32.63       42.49     14.16 o 
   2  11   6        1.58      -13.67     13.13 o 
   3  11   6       21.81       -4.00     13.95 o 
   4  11   6        7.00       -1.72     14.82 o 
   5  11   6       16.39       14.02     16.09 o 
   0  12   6       47.91       49.25     21.29 o 
   1  12   6       30.96       14.73     16.87 o 
   2  12   6       38.53       13.40     19.12 o 
   1   1   7     2830.80     2930.50     20.74 o 
   2   1   7      884.16      915.65      9.55 o 
   3   1   7      223.39      188.63      5.11 o 
   4   1   7       42.36       56.21      5.20 o 
   5   1   7     1220.55     1207.74     16.21 o 
   6   1   7      240.99      255.95      9.82 o 
   7   1   7      429.55      429.76     12.97 o 
   8   1   7       51.54       52.63     10.27 o 
   9   1   7        3.83      -11.75      7.83 o 
  10   1   7      111.22      120.00     14.59 o 
  11   1   7       16.79       -1.92     19.00 o 
  12   1   7        4.55       -7.33     11.83 o 
   0   2   7     8584.20     8661.95     66.20 o 
   1   2   7     6474.73     6621.30     41.60 o 
   2   2   7     2611.20     2626.06     31.37 o 
   3   2   7      100.75       93.66      7.16 o 
   4   2   7      326.68      336.11      7.96 o 
   5   2   7      430.68      398.25     11.26 o 
   6   2   7      460.56      440.66     10.74 o 
   7   2   7      175.66      185.95     16.69 o 
   8   2   7       12.71        1.61      7.73 o 
   9   2   7      496.50      495.37     19.68 o 
  10   2   7       65.78       65.97     13.43 o 
  11   2   7        1.17       -2.00     10.80 o 
  12   2   7       74.70      107.42     19.11 o 
   1   3   7     1554.25     1533.44     15.66 o 
   2   3   7     4014.74     4068.75     32.65 o 
   3   3   7     1456.88     1435.95     20.78 o 
   4   3   7       31.18       13.19      5.59 o 
   5   3   7      162.06      176.37     10.82 o 
   6   3   7        7.36        4.36      5.89 o 
   7   3   7      393.24      395.03     15.57 o 
   8   3   7       41.84       40.26     10.63 o 
   9   3   7      410.41      389.89     17.56 o 
  10   3   7      645.55      672.64     23.39 o 
  11   3   7      240.20      259.92     20.91 o 
  12   3   7      182.14      240.10     25.27 o 
   0   4   7     7529.48     8177.70     61.96 o 
   1   4   7       40.25       62.87      5.81 o 
   2   4   7      857.18      870.31     16.01 o 
   3   4   7     2733.05     2664.27     28.59 o 
   4   4   7        1.86        0.69      5.11 o 
   5   4   7      110.99      103.13      9.35 o 
   6   4   7      168.93      191.49     12.28 o 
   7   4   7      303.52      292.13     13.87 o 
   8   4   7        0.16       -3.00      8.83 o 
   9   4   7        9.59       -4.40      9.95 o 
  10   4   7       18.62       11.82     11.48 o 
  11   4   7       33.33       18.95     14.19 o 
  12   4   7        0.79        3.89     27.20 o 
   1   5   7      349.30      363.89      9.58 o 
   2   5   7     1963.23     2040.11     28.09 o 
   3   5   7       96.13       96.68      9.10 o 
   4   5   7      118.78      127.34     10.34 o 
   5   5   7        0.04       -5.05      5.83 o 
   6   5   7      368.11      327.66     13.17 o 
   7   5   7      147.02      182.74     14.12 o 
   8   5   7       41.14       35.50     11.82 o 
   9   5   7       18.14       31.72     11.73 o 
  10   5   7        9.89      -10.18     15.25 o 
  11   5   7        1.43      -17.73     14.61 o 
   0   6   7      590.08      545.53     18.47 o 
   1   6   7       26.27       28.26      5.76 o 
   2   6   7        2.03       -6.96      5.67 o 
   3   6   7      231.08      232.70     12.00 o 
   4   6   7       12.02       18.85      7.28 o 
   5   6   7      572.74      556.74     16.62 o 
   6   6   7      521.70      477.59     16.32 o 
   7   6   7      117.30      131.49     13.55 o 
   8   6   7      464.01      426.52     19.01 o 
   9   6   7        1.19       -0.44     12.44 o 
  10   6   7        0.01      -21.54     14.48 o 
  11   6   7       11.80       -3.10     17.87 o 
   1   7   7        3.74       -1.82      6.68 o 
   2   7   7      397.97      371.88     13.55 o 
   3   7   7      155.55      158.73     12.48 o 
   4   7   7      101.33      115.22     15.12 o 
   5   7   7        3.25       -0.38      8.18 o 
   6   7   7      324.35      320.94     21.08 o 
   7   7   7      471.32      524.02     18.63 o 
   8   7   7      106.17      114.88     15.87 o 
   9   7   7       32.16       28.17     24.86 o 
  10   7   7       18.81       20.21     20.41 o 
   0   8   7     1536.79     1493.21     42.67 o 
   1   8   7      272.73      287.53     14.06 o 
   2   8   7      554.57      552.80     17.15 o 
   3   8   7       34.91       21.61      9.27 o 
   4   8   7      548.91      521.96     17.65 o 
   5   8   7      312.72      335.00     18.55 o 
   6   8   7       39.00       25.24     11.60 o 
   7   8   7        9.01       -2.36     10.81 o 
   8   8   7        7.49      -18.37     12.29 o 
   9   8   7       27.64       19.11     19.63 o 
   1   9   7      270.59      332.61     20.85 o 
   2   9   7       44.47       36.79     10.33 o 
   3   9   7      172.62      160.69     14.22 o 
   4   9   7       19.43        4.62      9.19 o 
   5   9   7        6.71      -11.03     10.00 o 
   6   9   7        0.12      -15.78     12.25 o 
   7   9   7        1.19       -3.53     14.28 o 
   8   9   7        0.09      -18.43     14.15 o 
   0  10   7      370.17      357.27     32.05 o 
   1  10   7        6.03       -3.80     11.11 o 
   2  10   7       77.69       62.13     13.96 o 
   3  10   7       10.49       -5.12      9.48 o 
   4  10   7      175.72      218.85     19.90 o 
   5  10   7       12.61        6.24     14.38 o 
   6  10   7        3.12      -19.23     12.88 o 
   7  10   7       25.56       14.49     16.37 o 
   1  11   7        7.14       -6.20     11.77 o 
   2  11   7        0.32      -12.09     11.27 o 
   3  11   7        8.31        9.15     14.89 o 
   4  11   7       15.24       -7.36     22.67 o 
   5  11   7      178.61      248.91     26.92 o 
   0  12   7       10.80        3.61     31.98 o 
   1  12   7        4.55       -7.75     14.23 o 
   0   0   8    10973.82    10334.38     76.96 o 
   1   0   8     2313.07     2345.08     21.98 o 
   2   0   8      964.71      916.19     13.87 o 
   3   0   8      205.48      208.26      7.62 o 
   4   0   8      654.14      644.98     13.49 o 
   5   0   8     2073.76     2013.39     25.37 o 
   6   0   8     1296.30     1377.66     27.41 o 
   7   0   8     1929.81     2005.72     35.33 o 
   8   0   8      114.45      100.31     19.81 o 
   9   0   8       15.80       -0.07     12.77 o 
  10   0   8      339.73      317.45     26.57 o 
  11   0   8       56.98       44.70     19.10 o 
  12   0   8        0.14      -12.39     15.79 o 
   1   1   8       47.77       38.99      3.24 o 
   2   1   8      252.88      260.62      6.89 o 
   3   1   8        4.31        6.28      2.87 o 
   4   1   8     5769.92     6201.26     32.80 o 
   5   1   8        5.56       -1.00      4.27 o 
   6   1   8        6.02        3.66      4.59 o 
   7   1   8        8.76        5.97      5.91 o 
   8   1   8      223.43      250.83     16.85 o 
   9   1   8      309.89      293.05     20.52 o 
  10   1   8        4.83        2.81     11.14 o 
  11   1   8       40.26       23.00     12.42 o 
  12   1   8        1.00        6.38     12.84 o 
   0   2   8     1400.65     1276.41     16.41 o 
   1   2   8       19.11       17.62      3.38 o 
   2   2   8      208.94      192.54      6.11 o 
   3   2   8      347.20      314.84      8.24 o 
   4   2   8     2750.18     2821.00     27.33 o 
   5   2   8      163.03      167.00      8.44 o 
   6   2   8      101.45      115.00     12.90 o 
   7   2   8       13.87       -4.52      6.77 o 
   8   2   8      169.41      173.81     14.96 o 
   9   2   8       19.87       18.77     10.01 o 
  10   2   8      158.42      152.30     16.83 o 
  11   2   8      541.14      481.15     25.23 o 
  12   2   8        0.12        5.60     14.06 o 
   1   3   8     3189.66     3429.08     25.26 o 
   2   3   8       48.20       48.25      6.12 o 
   3   3   8       46.93       44.77      6.56 o 
   4   3   8      482.51      433.25     12.37 o 
   5   3   8      178.24      189.01     11.45 o 
   6   3   8      167.13      198.48     12.31 o 
   7   3   8       12.20        2.01      6.50 o 
   8   3   8        0.03       -5.78      8.39 o 
   9   3   8      156.35      166.63     16.94 o 
  10   3   8       28.10       31.75     11.96 o 
  11   3   8      184.48      183.74     19.33 o 
  12   3   8       62.19       63.75     18.03 o 
   0   4   8       87.01      124.74     12.06 o 
   1   4   8     9622.54    10332.91     74.08 o 
   2   4   8     1805.45     1846.93     30.63 o 
   3   4   8     3766.74     3786.80     35.36 o 
   4   4   8       12.18       13.68      6.24 o 
   5   4   8      591.34      551.33     21.24 o 
   6   4   8      696.78      617.16     16.72 o 
   7   4   8      109.33      130.90     12.14 o 
   8   4   8       88.39      121.99     14.48 o 
   9   4   8      328.58      356.71     22.21 o 
  10   4   8      223.86      227.42     19.35 o 
  11   4   8        0.11       -9.02     10.88 o 
   1   5   8       25.15       18.67      5.82 o 
   2   5   8      276.34      266.50      8.06 o 
   3   5   8     2542.06     2485.51     29.85 o 
   4   5   8      189.88      182.99     12.01 o 
   5   5   8       31.55       29.73      7.83 o 
   6   5   8      439.86      406.11     14.82 o 
   7   5   8      361.92      346.88     15.24 o 
   8   5   8       19.85       16.88      9.69 o 
   9   5   8      233.74      274.86     40.78 o 
  10   5   8      133.21      141.66     20.33 o 
  11   5   8        4.04       -6.28     15.26 o 
   0   6   8       27.05       15.90      7.96 o 
   1   6   8       93.99      101.74      8.22 o 
   2   6   8      353.03      328.63     12.24 o 
   3   6   8       26.74       29.59      7.68 o 
   4   6   8      539.90      486.83     16.92 o 
   5   6   8      394.18      367.97     14.28 o 
   6   6   8        3.48        4.15      9.52 o 
   7   6   8      843.55      883.49     22.72 o 
   8   6   8       98.32      122.24     13.85 o 
   9   6   8      153.08      147.54     20.12 o 
  10   6   8       78.94       56.38     34.57 o 
   1   7   8       31.96       22.49      7.85 o 
   2   7   8      962.42      960.34     20.75 o 
   3   7   8       50.47       34.28      8.85 o 
   4   7   8       27.56       36.23      9.35 o 
   5   7   8      329.27      319.73     15.05 o 
   6   7   8      160.17      232.57     16.86 o 
   7   7   8      167.01      212.09     16.76 o 
   8   7   8      104.48      144.44     18.11 o 
   9   7   8       24.10       27.19     20.19 o 
  10   7   8        4.62       -2.48     18.92 o 
   0   8   8       24.18        6.69     14.27 o 
   1   8   8      557.52      481.03     19.86 o 
   2   8   8      374.00      366.49     14.75 o 
   3   8   8      146.37      136.22     13.09 o 
   4   8   8      145.19      153.38     14.56 o 
   5   8   8       84.64       75.95     12.42 o 
   6   8   8       21.39       11.43     10.34 o 
   7   8   8        4.68       -6.62     11.12 o 
   8   8   8       27.97       16.58     15.36 o 
   9   8   8        6.48       17.05     19.39 o 
   1   9   8      118.41       82.69     13.87 o 
   2   9   8        4.15        6.87      8.94 o 
   3   9   8       50.30       30.87     10.44 o 
   4   9   8       77.71      103.66     14.00 o 
   5   9   8        7.63       -0.62      9.25 o 
   6   9   8        2.32      -15.44     10.30 o 
   7   9   8        0.71      -18.99     12.66 o 
   8   9   8       30.02       37.94     16.87 o 
   0  10   8       55.71       81.42     21.10 o 
   1  10   8       16.50       -2.32     11.09 o 
   2  10   8        1.06      -12.17     10.68 o 
   3  10   8        0.22       -9.00     10.50 o 
   4  10   8        0.65      -10.87     11.12 o 
   5  10   8        8.26       17.10     12.72 o 
   6  10   8        1.38       -4.31     13.91 o 
   1  11   8        2.33      -11.68     11.23 o 
   2  11   8       42.58       34.52     14.12 o 
   3  11   8       18.73        1.42     14.41 o 
   4  11   8       94.02      138.31     28.23 o 
   1   1   9      689.09      666.24      8.60 o 
   2   1   9       17.37       20.55      3.20 o 
   3   1   9       68.46       66.18      4.53 o 
   4   1   9      440.42      437.94      8.23 o 
   5   1   9      694.05      691.80     13.00 o 
   6   1   9       51.32       33.40      6.06 o 
   7   1   9      296.87      293.20     16.67 o 
   8   1   9       10.47        5.35      8.42 o 
   9   1   9       55.11       55.58     12.14 o 
  10   1   9       37.92       36.21     12.05 o 
  11   1   9       92.12       65.27     17.00 o 
  12   1   9       47.62       61.24     15.30 o 
   0   2   9      346.02      371.12      9.77 o 
   1   2   9       11.48       17.32      3.10 o 
   2   2   9      186.33      204.88      5.51 o 
   3   2   9       10.52        3.57      3.60 o 
   4   2   9     2089.55     2108.97     30.11 o 
   5   2   9      194.06      229.42      9.44 o 
   6   2   9      196.77      232.34     16.14 o 
   7   2   9       19.18        9.37      6.70 o 
   8   2   9       54.43       52.95     11.10 o 
   9   2   9      808.07      779.79     23.68 o 
  10   2   9      116.34      150.19     20.92 o 
  11   2   9       23.89       13.54     13.89 o 
  12   2   9       16.02       -2.00     14.64 o 
   1   3   9        7.47        2.96      3.40 o 
   2   3   9     2263.29     2378.67     24.45 o 
   3   3   9      224.81      196.23     10.54 o 
   4   3   9      639.87      647.71     15.04 o 
   5   3   9        8.22        4.60      5.61 o 
   6   3   9        7.93        1.86      6.20 o 
   7   3   9       16.64        5.73      7.47 o 
   8   3   9       47.82       60.57     11.87 o 
   9   3   9      175.16      163.03     26.22 o 
  10   3   9      348.67      357.43     19.47 o 
  11   3   9      473.32      454.35     24.99 o 
  12   3   9        6.64       -0.54     14.55 o 
   0   4   9     1418.58     1308.08     23.99 o 
   1   4   9     1910.17     1990.33     20.60 o 
   2   4   9     1201.86     1203.97     24.48 o 
   3   4   9     1422.00     1403.72     21.88 o 
   4   4   9      498.97      486.07     13.92 o 
   5   4   9        3.42        0.41      6.13 o 
   6   4   9       18.67       13.55      7.26 o 
   7   4   9       56.15       50.71     10.10 o 
   8   4   9      363.28      356.59     15.24 o 
   9   4   9      207.20      221.10     19.93 o 
  10   4   9        2.02        0.57     10.83 o 
  11   4   9       69.03       84.42     16.23 o 
   1   5   9       10.66        4.02      4.72 o 
   2   5   9       65.43       66.18      8.39 o 
   3   5   9     3153.30     3115.57     34.32 o 
   4   5   9        0.39       -4.99      5.97 o 
   5   5   9      368.20      336.18     17.40 o 
   6   5   9       60.46       58.10     10.21 o 
   7   5   9       33.86       32.15      9.99 o 
   8   5   9        2.96        4.38      9.55 o 
   9   5   9      177.65      182.81     17.90 o 
  10   5   9        0.71        6.28     11.89 o 
  11   5   9       10.86       16.65     16.23 o 
   0   6   9       72.72       73.98     12.59 o 
   1   6   9      390.65      389.49     13.08 o 
   2   6   9        0.55       -6.43      5.96 o 
   3   6   9       11.36       18.46      8.18 o 
   4   6   9      132.62      149.25     12.40 o 
   5   6   9      754.48      718.95     19.49 o 
   6   6   9      214.04      266.41     17.06 o 
   7   6   9      977.46     1018.07     41.21 o 
   8   6   9        7.18        5.07     10.21 o 
   9   6   9       94.11      105.00     16.26 o 
  10   6   9       52.75       29.04     15.78 o 
   1   7   9      195.12      213.22     12.97 o 
   2   7   9      145.42      167.36     18.80 o 
   3   7   9        7.53       15.16      8.72 o 
   4   7   9      235.71      294.83     17.59 o 
   5   7   9       66.94      105.93     12.87 o 
   6   7   9      787.56      765.08     21.66 o 
   7   7   9      226.64      212.32     16.81 o 
   8   7   9      192.25      188.56     17.06 o 
   9   7   9       30.94       -0.08     14.70 o 
  10   7   9       76.79       48.83     23.78 o 
   0   8   9      241.12      243.32     54.46 o 
   1   8   9        6.43       -8.01      9.81 o 
   2   8   9      308.18      329.86     18.04 o 
   3   8   9      591.74      536.23     17.89 o 
   4   8   9        0.00      -10.52      8.10 o 
   5   8   9       22.36       22.76     10.64 o 
   6   8   9        4.37        1.48      9.14 o 
   7   8   9       23.49       -0.21     11.87 o 
   8   8   9       90.00      101.35     20.26 o 
   9   8   9        3.27      -19.49     18.58 o 
   1   9   9       63.86       63.17     13.50 o 
   2   9   9       42.32       13.50     11.02 o 
   3   9   9       78.96       49.67     11.46 o 
   4   9   9       29.38       11.96      9.80 o 
   5   9   9       70.96       67.07     12.62 o 
   6   9   9        8.78       -1.94     11.74 o 
   7   9   9       13.15        2.31     14.27 o 
   8   9   9       74.24       70.69     26.23 o 
   0  10   9       67.38       76.51     21.06 o 
   1  10   9        3.56      -15.55     10.86 o 
   2  10   9        0.48      -15.89     10.60 o 
   3  10   9       21.30        8.38     11.72 o 
   4  10   9       85.16       90.43     13.91 o 
   5  10   9       53.62       54.96     15.05 o 
   6  10   9        0.34      -18.81     12.54 o 
   1  11   9       11.87      -15.76     11.41 o 
   2  11   9        0.76       -5.17     12.21 o 
   3  11   9        0.64      -14.04     13.72 o 
   4  11   9       38.97       61.29     18.34 o 
   0   0  10      224.46      206.62     10.75 o 
   1   0  10        0.02       -0.77      3.49 o 
   2   0  10      279.34      283.24      9.14 o 
   3   0  10     2502.69     2712.25     27.64 o 
   4   0  10     2548.65     2468.92     27.78 o 
   5   0  10       41.99       54.34      7.78 o 
   6   0  10     2230.03     2310.91     37.07 o 
   7   0  10      188.63      198.79     14.62 o 
   8   0  10       17.37       -1.21     11.79 o 
   9   0  10      116.54      183.48     24.75 o 
  10   0  10       14.54       -8.16     13.93 o 
  11   0  10       71.43       29.62     18.32 o 
  12   0  10        1.12      -21.45     16.31 o 
   1   1  10      370.21      368.74      7.03 o 
   2   1  10       50.62       56.37      4.34 o 
   3   1  10      346.96      281.05      7.20 o 
   4   1  10       94.71       94.96      6.44 o 
   5   1  10     4235.85     4337.47     31.18 o 
   6   1  10      156.73      169.34     13.93 o 
   7   1  10        6.04       -3.33      6.28 o 
   8   1  10        0.36       -9.83      6.55 o 
   9   1  10     1145.00     1100.03     30.33 o 
  10   1  10       17.17       18.29     11.59 o 
  11   1  10       11.98       -9.82     11.09 o 
  12   1  10       11.91        3.61     12.74 o 
   0   2  10     4068.38     4143.01     54.63 o 
   1   2  10      818.79      829.32     10.31 o 
   2   2  10       39.77       33.00      3.80 o 
   3   2  10        0.30       -3.22      2.88 o 
   4   2  10      780.43      846.72     13.40 o 
   5   2  10       32.68       41.99      7.28 o 
   6   2  10       36.32       27.73      7.18 o 
   7   2  10        2.23       -7.25      6.11 o 
   8   2  10        6.53       -4.27      8.56 o 
   9   2  10       52.25       52.33     12.35 o 
  10   2  10        0.77      -12.79      9.74 o 
  11   2  10       59.44       59.27     16.68 o 
  12   2  10        6.78       -8.92     12.67 o 
   1   3  10      530.70      466.10      8.71 o 
   2   3  10      590.02      640.38     11.33 o 
   3   3  10      426.93      485.35     14.11 o 
   4   3  10      192.10      202.15     11.88 o 
   5   3  10        2.91       -2.98      5.42 o 
   6   3  10       12.62        5.63      6.63 o 
   7   3  10        1.65       -6.98      6.69 o 
   8   3  10        1.11       -9.32      8.85 o 
   9   3  10        1.92        6.17     10.36 o 
  10   3  10        1.02       -2.82     10.58 o 
  11   3  10        2.54        0.57     18.27 o 
   0   4  10     4459.81     4643.49     47.84 o 
   1   4  10     1962.91     1938.15     21.00 o 
   2   4  10        1.71       -7.74      5.16 o 
   3   4  10      244.39      233.70     10.87 o 
   4   4  10      266.99      254.54     11.45 o 
   5   4  10       48.03       55.02      8.66 o 
   6   4  10      104.97       99.48     11.21 o 
   7   4  10       20.26        8.08      8.79 o 
   8   4  10      482.83      460.96     17.23 o 
   9   4  10      249.14      273.23     20.59 o 
  10   4  10      113.84      129.03     18.83 o 
  11   4  10       31.24       14.72     13.03 o 
   1   5  10      574.30      567.82     12.38 o 
   2   5  10       98.74       99.95      9.81 o 
   3   5  10      619.01      593.13     16.08 o 
   4   5  10       34.95       29.94      7.98 o 
   5   5  10      428.63      399.84     14.68 o 
   6   5  10        1.79       -4.16      8.63 o 
   7   5  10      367.70      386.46     16.48 o 
   8   5  10       11.69        1.34      9.04 o 
   9   5  10       47.48       61.48     14.05 o 
  10   5  10      186.89      171.94     19.43 o 
  11   5  10        8.39       16.44     20.35 o 
   0   6  10      137.39      161.80     14.50 o 
   1   6  10       15.15       13.37      7.09 o 
   2   6  10      817.76      757.04     20.93 o 
   3   6  10        1.70       -2.41      6.59 o 
   4   6  10      631.83      612.86     17.75 o 
   5   6  10      904.01      905.34     24.28 o 
   6   6  10     1309.18     1287.70     26.58 o 
   7   6  10        4.35        4.41      9.40 o 
   8   6  10       30.83       21.09     10.63 o 
   9   6  10        0.97       -0.54     11.96 o 
  10   6  10        0.77        0.62     18.23 o 
   1   7  10      471.72      477.60     15.61 o 
   2   7  10      788.60      738.14     19.10 o 
   3   7  10       35.71       66.90     10.56 o 
   4   7  10        0.04       14.72      9.19 o 
   5   7  10      556.37      555.72     18.62 o 
   6   7  10      485.09      483.85     22.04 o 
   7   7  10      155.38      159.84     15.65 o 
   8   7  10       11.36        8.72     10.87 o 
   9   7  10        9.37        1.19     14.43 o 
   0   8  10       37.23       45.95     16.22 o 
   1   8  10      165.86      178.78     16.70 o 
   2   8  10        0.45       -4.85      8.21 o 
   3   8  10      439.46      453.67     16.95 o 
   4   8  10      366.99      346.45     16.29 o 
   5   8  10      139.79      142.50     14.56 o 
   6   8  10        6.73       -1.17      9.63 o 
   7   8  10      167.46      203.76     18.26 o 
   8   8  10        2.68       -0.84     12.05 o 
   1   9  10       85.33       98.05     17.41 o 
   2   9  10       30.04       21.90     11.51 o 
   3   9  10        3.75        1.27      9.80 o 
   4   9  10        1.71      -13.16      8.77 o 
   5   9  10       85.20       97.77     17.81 o 
   6   9  10       61.12       57.46     14.00 o 
   7   9  10       13.39        0.25     12.11 o 
   0  10  10      386.91      451.08     37.76 o 
   1  10  10      114.19      110.69     19.02 o 
   2  10  10        3.90      -14.78     10.88 o 
   3  10  10       76.79       87.80     15.66 o 
   4  10  10        0.20      -16.25     10.84 o 
   5  10  10        1.69       -2.70     12.26 o 
   6  10  10       13.89       -6.96     13.12 o 
   1  11  10        0.05      -12.20     11.53 o 
   2  11  10        3.31       -9.76     11.82 o 
   3  11  10        4.40        2.82     13.02 o 
   4  11  10       20.77        5.13     15.94 o 
   1   1  11      759.46      719.05     12.27 o 
   2   1  11      116.14      118.23      5.95 o 
   3   1  11      789.88      835.23     11.07 o 
   4   1  11       69.72       73.15      6.39 o 
   5   1  11        7.54        8.85      4.28 o 
   6   1  11      327.17      324.99     11.61 o 
   7   1  11       74.48       57.92     10.52 o 
   8   1  11       96.53       88.67     11.59 o 
   9   1  11       35.68       40.88     12.00 o 
  10   1  11       48.39       46.13     12.82 o 
  11   1  11        3.53       -1.62     11.67 o 
  12   1  11        0.65       -6.54     12.49 o 
   0   2  11    17930.09    19211.05     94.30 o 
   1   2  11      723.75      707.39     10.12 o 
   2   2  11      266.81      291.21      6.81 o 
   3   2  11        1.57       -2.78      3.00 o 
   4   2  11      379.74      372.68      9.72 o 
   5   2  11      535.49      540.75     16.29 o 
   6   2  11      161.51      192.64     12.71 o 
   7   2  11       85.35       83.55     10.63 o 
   8   2  11       18.39        5.55      9.15 o 
   9   2  11       22.95       17.14     11.24 o 
  10   2  11        0.00      -11.52     11.60 o 
  11   2  11       10.17      -16.40     10.93 o 
  12   2  11        1.24       -6.87     12.39 o 
   1   3  11      786.87      735.86     10.43 o 
   2   3  11     5296.62     5389.56     30.38 o 
   3   3  11     1540.08     1525.35     22.80 o 
   4   3  11       22.17       14.97      6.57 o 
   5   3  11      129.16      122.21     10.78 o 
   6   3  11       64.53       64.51      9.59 o 
   7   3  11        1.74      -10.54      7.02 o 
   8   3  11       83.79       96.89     12.56 o 
   9   3  11      116.32      110.44     14.94 o 
  10   3  11      113.63      136.10     17.35 o 
  11   3  11      182.61      169.08     22.59 o 
   0   4  11     3672.01     3649.80     56.68 o 
   1   4  11      544.70      539.38     10.34 o 
   2   4  11       33.75       32.63      7.24 o 
   3   4  11      708.04      708.57     18.93 o 
   4   4  11       22.79       19.10      7.23 o 
   5   4  11       92.42       84.06     10.12 o 
   6   4  11       88.48       97.02     11.38 o 
   7   4  11        1.22       -6.28      8.10 o 
   8   4  11        1.02       -5.92      8.18 o 
   9   4  11       50.97       66.13     13.95 o 
  10   4  11        2.79       -9.33     11.14 o 
  11   4  11       99.13       86.07     17.28 o 
   1   5  11      584.66      576.87     15.38 o 
   2   5  11        5.51       -0.26      6.25 o 
   3   5  11      417.01      386.78     13.75 o 
   4   5  11        6.20        1.46      7.08 o 
   5   5  11      516.63      506.14     16.88 o 
   6   5  11      445.04      423.32     16.46 o 
   7   5  11      276.91      330.66     24.69 o 
   8   5  11       39.34       27.31     10.92 o 
   9   5  11        3.65      -12.86     10.63 o 
  10   5  11        5.47       -3.87     12.07 o 
   0   6  11       24.67       16.22      8.77 o 
   1   6  11      457.78      459.57     17.11 o 
   2   6  11      481.92      453.75     15.04 o 
   3   6  11     1927.21     1888.54     32.99 o 
   4   6  11      146.60      185.80     14.44 o 
   5   6  11     1145.73     1075.30     24.35 o 
   6   6  11        3.18        2.60      9.33 o 
   7   6  11       25.04       12.71      9.90 o 
   8   6  11       44.84       36.21     11.69 o 
   9   6  11        1.99      -14.40      9.88 o 
  10   6  11        4.90       -7.72     14.76 o 
   1   7  11      108.95      107.73     13.58 o 
   2   7  11      400.42      392.76     15.58 o 
   3   7  11      617.41      557.18     18.19 o 
   4   7  11     1487.58     1397.08     27.65 o 
   5   7  11        5.63        0.86      9.05 o 
   6   7  11      331.24      368.91     19.60 o 
   7   7  11        4.60        0.65      9.57 o 
   8   7  11        0.01       -6.12     10.32 o 
   9   7  11       22.73       32.40     13.92 o 
   0   8  11       14.05       -4.06     14.50 o 
   1   8  11       67.99       36.88     12.05 o 
   2   8  11        1.49      -14.15      9.44 o 
   3   8  11       34.46       27.38     10.43 o 
   4   8  11       16.52       32.35     10.52 o 
   5   8  11       31.26       32.14     11.08 o 
   6   8  11        3.56       -7.58      9.59 o 
   7   8  11       62.43       52.55     13.15 o 
   8   8  11        4.17       -7.73     11.95 o 
   1   9  11      333.74      354.52     22.92 o 
   2   9  11        2.70       -9.67     10.61 o 
   3   9  11       20.88        1.81     11.18 o 
   4   9  11       20.60        6.47     10.12 o 
   5   9  11      219.20      259.79     19.28 o 
   6   9  11       15.08       16.55     11.84 o 
   7   9  11        2.80      -18.89     12.59 o 
   0  10  11        2.54       -1.47     16.41 o 
   1  10  11      229.41      233.83     20.80 o 
   2  10  11       25.47       23.21     13.49 o 
   3  10  11       13.13      -10.03     11.19 o 
   4  10  11        2.64       -9.74     11.36 o 
   5  10  11        7.89        5.39     15.17 o 
   1  11  11        1.67      -11.53     12.43 o 
   2  11  11       25.14       16.22     14.20 o 
   3  11  11        0.04      -13.87     12.33 o 
   0   0  12       15.10       17.22      7.63 o 
   1   0  12     2271.04     2280.50     26.32 o 
   2   0  12        0.30       -6.22      4.15 o 
   3   0  12      997.77      938.20     17.33 o 
   4   0  12      728.91      741.21     16.22 o 
   5   0  12      391.81      464.70     13.84 o 
   6   0  12      131.04      137.09     13.76 o 
   7   0  12       18.92       -1.80     11.50 o 
   8   0  12      104.59      117.19     20.70 o 
   9   0  12      835.91      734.23     35.10 o 
  10   0  12        9.79      -19.31     12.95 o 
  11   0  12       25.83       -4.94     16.44 o 
   1   1  12      214.51      202.49      6.49 o 
   2   1  12       23.38       21.78      4.09 o 
   3   1  12      665.01      699.70     11.01 o 
   4   1  12      139.46      143.87      8.29 o 
   5   1  12     1093.43     1100.28     20.73 o 
   6   1  12       19.34       13.83      6.27 o 
   7   1  12      161.99      166.69     13.25 o 
   8   1  12       65.17       42.35     10.08 o 
   9   1  12        6.16      -12.27      9.75 o 
  10   1  12       54.52       37.92     13.01 o 
  11   1  12        1.00       -9.20     11.52 o 
   0   2  12     7227.22     7663.27     89.89 o 
   1   2  12     1177.84     1221.18     19.14 o 
   2   2  12       31.38       22.35      4.60 o 
   3   2  12        2.75       -2.76      3.17 o 
   4   2  12      580.53      569.32     13.42 o 
   5   2  12      132.85      124.82      9.63 o 
   6   2  12      248.53      257.09     12.23 o 
   7   2  12      372.06      353.41     14.19 o 
   8   2  12       30.14        2.26      8.56 o 
   9   2  12        2.61      -10.94      8.55 o 
  10   2  12        4.82       -2.67     11.14 o 
  11   2  12        0.86       -0.06     11.45 o 
   1   3  12       85.51       96.42      6.02 o 
   2   3  12        1.82        3.40      4.49 o 
   3   3  12        1.98        1.54      5.65 o 
   4   3  12       27.32       25.86      7.29 o 
   5   3  12       15.58        9.04      6.68 o 
   6   3  12      184.46      184.08     13.36 o 
   7   3  12       12.89       -3.85      8.13 o 
   8   3  12      264.55      300.84     18.19 o 
   9   3  12        2.61       -3.25     10.29 o 
  10   3  12      188.28      217.99     20.12 o 
  11   3  12       27.36       38.40     16.05 o 
   0   4  12     2932.00     2857.48     31.46 o 
   1   4  12     1736.17     1706.41     18.04 o 
   2   4  12      527.26      545.89     14.96 o 
   3   4  12        0.04        1.70      6.24 o 
   4   4  12      486.08      483.88     15.20 o 
   5   4  12      109.53      145.49     12.75 o 
   6   4  12     1056.42     1028.41     23.26 o 
   7   4  12      583.56      563.33     18.61 o 
   8   4  12      198.58      204.98     21.97 o 
   9   4  12        8.40       -7.84     10.68 o 
  10   4  12        0.01       -3.96     11.88 o 
  11   4  12        2.62      -15.38     12.84 o 
   1   5  12      120.75      129.52     10.93 o 
   2   5  12      157.54      164.75     11.95 o 
   3   5  12      170.18      199.67     13.47 o 
   4   5  12      530.48      494.19     16.24 o 
   5   5  12     3651.76     3564.58     42.15 o 
   6   5  12       13.28       11.61      9.62 o 
   7   5  12      372.92      361.59     17.48 o 
   8   5  12        7.84      -13.11      8.74 o 
   9   5  12       36.80       36.27     11.65 o 
  10   5  12      160.62      181.49     19.85 o 
   0   6  12        3.80      -11.72     11.34 o 
   1   6  12       57.07       45.47      9.07 o 
   2   6  12      312.24      299.19     15.71 o 
   3   6  12      577.22      516.97     16.96 o 
   4   6  12     2766.26     2623.25     36.15 o 
   5   6  12      194.34      232.94     19.37 o 
   6   6  12       12.25       -2.87      8.91 o 
   7   6  12        6.52       -7.94      9.10 o 
   8   6  12       72.82       70.26     13.23 o 
   9   6  12       97.20      108.28     15.65 o 
  10   6  12        0.48       -1.66     13.50 o 
   1   7  12        9.52        6.35      9.38 o 
   2   7  12       71.94       59.52     10.79 o 
   3   7  12       71.78       62.81     11.18 o 
   4   7  12      691.61      686.04     22.75 o 
   5   7  12        0.43       -7.02     10.55 o 
   6   7  12        6.72        7.63     11.14 o 
   7   7  12      115.21      134.12     16.80 o 
   8   7  12        0.53       10.74     12.66 o 
   9   7  12       23.40        8.50     11.49 o 
   0   8  12        6.06      -18.33     12.22 o 
   1   8  12       98.00       83.96     13.88 o 
   2   8  12       21.64       10.67     10.68 o 
   3   8  12        0.12       -8.87      8.46 o 
   4   8  12       15.96       20.88     10.07 o 
   5   8  12       47.62       56.20     12.39 o 
   6   8  12       89.86      122.39     18.35 o 
   7   8  12        2.18      -14.91      9.94 o 
   8   8  12       47.21       20.21     13.87 o 
   1   9  12        1.78       -4.84     10.56 o 
   2   9  12       30.58       28.17     13.26 o 
   3   9  12        3.38       -6.91     10.48 o 
   4   9  12        6.21       16.99     11.93 o 
   5   9  12       16.94        6.54     10.54 o 
   6   9  12        3.15       -3.74     10.83 o 
   7   9  12       15.11        2.35     13.28 o 
   0  10  12        0.01       -7.96     15.95 o 
   1  10  12        4.05       -2.13     11.97 o 
   2  10  12       41.37       22.99     13.55 o 
   3  10  12       71.52       33.17     14.25 o 
   4  10  12        5.72       -9.90     12.23 o 
   5  10  12       16.74       -1.45     12.72 o 
   1  11  12       11.11       -1.30     13.38 o 
   2  11  12        0.26      -12.05     12.78 o 
   1   1  13       25.46       22.59      5.22 o 
   2   1  13      785.06      723.89     11.05 o 
   3   1  13       51.50       52.77      5.36 o 
   4   1  13       51.13       45.23      5.40 o 
   5   1  13       35.89       32.72      6.71 o 
   6   1  13       19.70        5.69      6.44 o 
   7   1  13       32.83       26.28      7.94 o 
   8   1  13       81.56       46.31     12.38 o 
   9   1  13       14.99        3.63     10.33 o 
  10   1  13       16.65       13.10     11.87 o 
  11   1  13       19.25       11.30     12.50 o 
   0   2  13     2863.14     2897.83     31.24 o 
   1   2  13       59.58       56.63      5.60 o 
   2   2  13      728.39      711.85     10.89 o 
   3   2  13       10.02        6.44      3.75 o 
   4   2  13      233.91      219.01     10.56 o 
   5   2  13     1122.77     1150.59     19.90 o 
   6   2  13      257.99      272.15     12.90 o 
   7   2  13      309.77      318.71     13.12 o 
   8   2  13      133.06      119.20     11.98 o 
   9   2  13      131.64      153.73     17.28 o 
  10   2  13       86.30       57.85     14.33 o 
  11   2  13        1.15        2.75     12.44 o 
   1   3  13        6.32       -1.13      3.77 o 
   2   3  13       25.01       27.37      4.54 o 
   3   3  13      273.02      267.29     10.21 o 
   4   3  13      117.83      137.80     11.73 o 
   5   3  13       34.35       38.79      8.43 o 
   6   3  13      162.74      203.45     14.73 o 
   7   3  13        2.34       -2.41      8.39 o 
   8   3  13      276.50      311.79     18.60 o 
   9   3  13        2.82       -2.89     10.16 o 
  10   3  13       21.88       43.13     15.19 o 
  11   3  13       20.56       11.46     13.25 o 
   0   4  13     2494.33     2585.12     30.65 o 
   1   4  13      702.39      689.15     11.31 o 
   2   4  13      195.72      233.09     12.51 o 
   3   4  13      404.85      393.31     13.85 o 
   4   4  13     1439.06     1372.74     24.81 o 
   5   4  13      965.13      984.56     22.31 o 
   6   4  13      414.26      413.06     19.36 o 
   7   4  13      609.58      601.32     19.28 o 
   8   4  13        7.45        1.24      9.22 o 
   9   4  13      151.74      169.28     18.77 o 
  10   4  13       84.99       82.41     16.59 o 
   1   5  13       55.85       81.31      9.78 o 
   2   5  13        9.37       12.04      7.36 o 
   3   5  13       27.23       36.61      9.60 o 
   4   5  13       99.96      146.80     13.39 o 
   5   5  13       71.15       87.83     12.48 o 
   6   5  13      682.81      685.75     20.46 o 
   7   5  13      185.17      213.23     16.40 o 
   8   5  13       95.91       95.06     13.73 o 
   9   5  13      108.28      121.44     17.82 o 
  10   5  13        1.88       -4.67     13.02 o 
   0   6  13      323.89      308.72     21.80 o 
   1   6  13       36.05       29.13     10.47 o 
   2   6  13      216.87      224.37     14.02 o 
   3   6  13      137.30      155.81     13.87 o 
   4   6  13      685.46      749.85     20.76 o 
   5   6  13       14.46        1.78      9.25 o 
   6   6  13        1.18      -12.56      8.37 o 
   7   6  13       16.24       14.20     10.15 o 
   8   6  13       56.33       76.21     13.75 o 
   9   6  13        0.04      -12.66     10.45 o 
   1   7  13        4.14      -11.67      9.95 o 
   2   7  13       65.13       62.30     10.95 o 
   3   7  13      305.59      309.42     20.63 o 
   4   7  13      137.20      161.02     15.08 o 
   5   7  13      304.77      324.70     19.59 o 
   6   7  13      185.73      185.67     16.59 o 
   7   7  13        1.73       -8.23      9.91 o 
   8   7  13        9.93       -2.93     10.80 o 
   9   7  13       31.25       17.13     13.52 o 
   0   8  13       23.79      -17.63     14.98 o 
   1   8  13       34.89       20.12     11.48 o 
   2   8  13      186.67      190.79     18.55 o 
   3   8  13      194.69      248.98     39.04 o 
   4   8  13       62.66       47.74     11.78 o 
   5   8  13       26.92       35.18     11.16 o 
   6   8  13        0.99       -5.70     10.28 o 
   7   8  13        8.91       -6.80     10.57 o 
   8   8  13       88.87      104.17     15.87 o 
   1   9  13       40.34       25.54     12.90 o 
   2   9  13       15.69      -10.13     10.20 o 
   3   9  13       79.22       68.38     23.66 o 
   4   9  13       43.31       40.03     13.96 o 
   5   9  13      224.43      273.40     20.11 o 
   6   9  13       22.33       22.23     16.34 o 
   0  10  13        1.09      -12.16     17.00 o 
   1  10  13        0.03      -14.03     11.64 o 
   2  10  13        6.41       -4.66     12.57 o 
   3  10  13       64.23       86.07     16.62 o 
   4  10  13       33.54       33.83     14.25 o 
   5  10  13        0.13       -1.65     12.99 o 
   1  11  13       39.88       18.91     15.08 o 
   0   0  14     1130.81     1145.93     42.99 o 
   1   0  14     1786.94     1762.67     24.80 o 
   2   0  14      205.12      219.16     10.37 o 
   3   0  14      106.86      108.65      9.84 o 
   4   0  14      150.70      150.34     11.10 o 
   5   0  14       35.70       39.16      8.21 o 
   6   0  14      131.49      142.97     32.74 o 
   7   0  14      237.46      207.37     24.73 o 
   8   0  14      404.15      415.57     37.05 o 
   9   0  14       10.69       -2.46     21.83 o 
  10   0  14       22.91       -1.90     15.56 o 
  11   0  14       69.59       53.19     22.92 o 
   1   1  14      642.64      651.23     10.96 o 
   2   1  14      220.02      219.26      7.05 o 
   3   1  14       32.51       28.56      4.99 o 
   4   1  14      386.41      368.75     10.25 o 
   5   1  14      106.60      109.24      9.48 o 
   6   1  14      278.00      281.22     12.87 o 
   7   1  14       24.85       14.15      8.59 o 
   8   1  14      187.74      167.62     17.20 o 
   9   1  14      133.11      105.39     15.89 o 
  10   1  14       97.33      111.93     16.51 o 
  11   1  14        2.02        2.64     12.47 o 
   0   2  14      162.75      182.58     10.32 o 
   1   2  14      356.86      342.69      9.00 o 
   2   2  14        2.37       -1.13      3.82 o 
   3   2  14        1.87       -1.55      4.49 o 
   4   2  14      320.33      313.37     11.23 o 
   5   2  14       38.65       29.72      7.39 o 
   6   2  14       17.91       12.14      7.43 o 
   7   2  14        5.93       -6.17      7.36 o 
   8   2  14       30.67        3.15      9.15 o 
   9   2  14       10.96        3.23     10.76 o 
  10   2  14        2.87       -8.82     11.44 o 
  11   2  14        3.98       -9.97     12.23 o 
   1   3  14       14.68       15.04      4.44 o 
   2   3  14      659.31      687.96     15.62 o 
   3   3  14       63.09       55.13      9.30 o 
   4   3  14      268.77      281.89     13.25 o 
   5   3  14      562.48      551.37     15.38 o 
   6   3  14      376.29      344.13     14.74 o 
   7   3  14      324.80      314.85     16.45 o 
   8   3  14        3.04      -11.90      7.94 o 
   9   3  14      101.33       86.83     13.47 o 
  10   3  14       28.09       21.50     13.16 o 
  11   3  14       40.36        5.70     13.64 o 
   0   4  14        0.53        3.98      6.40 o 
   1   4  14       25.37       19.65      6.36 o 
   2   4  14      645.21      667.04     15.21 o 
   3   4  14       16.29       13.33      7.45 o 
   4   4  14       42.96       71.53     10.07 o 
   5   4  14      692.57      693.89     19.77 o 
   6   4  14      441.71      448.25     17.18 o 
   7   4  14        1.81        1.32      8.81 o 
   8   4  14      250.97      322.86     19.66 o 
   9   4  14        3.79       -5.29     10.02 o 
  10   4  14       41.72       18.50     13.50 o 
   1   5  14      599.50      601.78     16.75 o 
   2   5  14       11.53       -2.82      7.31 o 
   3   5  14        9.45       13.52      8.56 o 
   4   5  14     1586.98     1550.72     28.62 o 
   5   5  14        0.61        2.94      9.42 o 
   6   5  14      506.02      479.04     17.99 o 
   7   5  14       46.09       35.85     11.22 o 
   8   5  14        7.80        2.07     10.11 o 
   9   5  14       36.99       33.45     12.29 o 
  10   5  14      217.91      280.18     23.85 o 
   0   6  14       66.95       80.26     18.47 o 
   1   6  14      212.62      219.15     19.65 o 
   2   6  14      142.16      152.61     13.74 o 
   3   6  14        0.04      -12.22      8.15 o 
   4   6  14       31.73       42.22     10.75 o 
   5   6  14       53.64       31.23     10.91 o 
   6   6  14        0.02       -8.19      9.05 o 
   7   6  14      175.39      160.29     15.85 o 
   8   6  14        0.83       -3.57     10.37 o 
   9   6  14      194.64      262.01     20.61 o 
   1   7  14      222.12      236.24     18.41 o 
   2   7  14       47.55       30.76     11.42 o 
   3   7  14        1.75       -2.76      8.68 o 
   4   7  14      118.39      131.40     14.10 o 
   5   7  14      715.07      709.63     22.00 o 
   6   7  14       14.51       -6.16     10.15 o 
   7   7  14       11.06       -6.81     10.42 o 
   8   7  14        5.39        7.00     12.19 o 
   0   8  14      202.12      191.68     29.69 o 
   1   8  14       38.85       15.98     11.35 o 
   2   8  14       36.74       18.97     12.11 o 
   3   8  14      470.28      453.56     20.59 o 
   4   8  14        1.50       -7.16      9.62 o 
   5   8  14      273.68      283.59     20.23 o 
   6   8  14       84.52      105.46     18.62 o 
   7   8  14       27.32       18.82     12.38 o 
   1   9  14        3.36       -8.81     11.35 o 
   2   9  14       54.41       32.61     13.07 o 
   3   9  14        0.38      -11.37     11.25 o 
   4   9  14       49.03       70.71     15.70 o 
   5   9  14      241.07      230.54     21.34 o 
   6   9  14       38.17       32.04     13.12 o 
   0  10  14       27.45       -2.75     17.27 o 
   1  10  14        0.00       -7.90     11.75 o 
   2  10  14        0.32      -12.79     12.12 o 
   3  10  14       82.40       90.69     16.86 o 
   4  10  14       22.95       36.59     15.52 o 
   1   1  15      121.87      151.85      7.78 o 
   2   1  15      533.62      556.40     10.70 o 
   3   1  15      306.63      275.84      8.20 o 
   4   1  15       34.02       28.45      6.14 o 
   5   1  15       29.80       32.44      7.60 o 
   6   1  15       74.26       83.06      9.89 o 
   7   1  15       35.13       26.55     11.63 o 
   8   1  15        7.17       -7.15      9.64 o 
   9   1  15       36.13        1.60     10.90 o 
  10   1  15        0.25      -16.27     10.85 o 
  11   1  15       91.08       91.94     17.17 o 
   0   2  15     1069.22     1030.89     20.00 o 
   1   2  15      163.74      190.57      9.65 o 
   2   2  15       27.15       21.56      4.85 o 
   3   2  15      145.32      173.59     10.79 o 
   4   2  15       33.50       39.14      7.70 o 
   5   2  15      100.22      127.40     11.15 o 
   6   2  15      332.22      317.43     14.00 o 
   7   2  15        4.34       -7.10      7.90 o 
   8   2  15       67.00       58.30     13.15 o 
   9   2  15       29.24       12.97     12.21 o 
  10   2  15       45.08       39.21     16.37 o 
  11   2  15       82.28      120.16     19.31 o 
   1   3  15        1.04       -4.23      4.15 o 
   2   3  15      226.26      239.70     21.03 o 
   3   3  15      569.64      530.75     14.16 o 
   4   3  15      665.95      638.03     16.17 o 
   5   3  15      574.70      588.86     16.16 o 
   6   3  15      348.97      347.39     14.38 o 
   7   3  15       94.81       84.78     11.45 o 
   8   3  15      154.81      158.27     14.13 o 
   9   3  15      179.84      181.38     17.53 o 
  10   3  15       26.45       14.69     12.41 o 
   0   4  15      175.32      166.76     11.90 o 
   1   4  15      381.09      381.22     11.83 o 
   2   4  15       94.65      106.29      9.70 o 
   3   4  15      332.99      314.70     12.41 o 
   4   4  15       77.23      125.66     13.00 o 
   5   4  15      294.81      344.61     17.90 o 
   6   4  15       76.34       97.10     13.08 o 
   7   4  15       66.44       64.90     12.51 o 
   8   4  15        5.90       -3.45      9.16 o 
   9   4  15      229.90      283.73     20.15 o 
  10   4  15       13.04       -3.26     11.41 o 
   1   5  15      454.29      428.33     13.15 o 
   2   5  15      655.64      587.09     17.47 o 
   3   5  15        4.78        7.96      8.58 o 
   4   5  15      791.57      767.70     20.93 o 
   5   5  15       89.61       82.37     12.20 o 
   6   5  15      133.89      137.37     14.63 o 
   7   5  15       10.57        0.15      9.87 o 
   8   5  15       96.09      110.72     15.07 o 
   9   5  15       40.37       45.05     13.20 o 
   0   6  15      928.40      870.58     34.64 o 
   1   6  15      109.02      110.87     14.42 o 
   2   6  15      258.04      296.44     26.38 o 
   3   6  15       23.55       28.39     10.02 o 
   4   6  15      191.77      171.82     15.13 o 
   5   6  15       18.27        3.45      9.36 o 
   6   6  15        1.29      -13.35      8.90 o 
   7   6  15       12.51        2.56     10.61 o 
   8   6  15       35.60       18.66     12.54 o 
   9   6  15       11.31      -13.26     11.55 o 
   1   7  15       37.98       37.53     12.49 o 
   2   7  15       41.02       22.17     11.42 o 
   3   7  15       30.50       23.66     11.20 o 
   4   7  15       83.55       92.20     13.41 o 
   5   7  15      459.83      427.73     18.20 o 
   6   7  15        0.07       -8.64     10.30 o 
   7   7  15       48.84       67.33     13.86 o 
   8   7  15        9.65       -9.71     11.46 o 
   0   8  15      139.52      113.53     22.59 o 
   1   8  15        0.02      -14.47      9.65 o 
   2   8  15        0.25       -7.09     10.50 o 
   3   8  15        1.51       -4.24     11.16 o 
   4   8  15       18.55       29.81     13.05 o 
   5   8  15       65.71       51.61     13.19 o 
   6   8  15        5.78       -6.92     10.46 o 
   7   8  15       49.61       55.38     14.06 o 
   1   9  15        7.13       -5.35     10.84 o 
   2   9  15       22.17       12.10     11.97 o 
   3   9  15      233.91      301.55     23.92 o 
   4   9  15      105.03       59.18     15.31 o 
   5   9  15       52.68       23.83     14.34 o 
   0  10  15        4.74       -7.85     17.82 o 
   1  10  15        0.08       -7.39     12.78 o 
   2  10  15        3.16       -2.68     12.57 o 
   3  10  15      107.10       97.42     18.73 o 
   0   0  16      181.05      211.00     25.18 o 
   1   0  16     1147.08     1065.02     20.82 o 
   2   0  16     2597.36     2595.43     32.77 o 
   3   0  16      253.49      258.54     12.16 o 
   4   0  16       14.46        8.81      7.26 o 
   5   0  16       65.82       52.50     16.46 o 
   6   0  16        0.07      -13.91     10.85 o 
   7   0  16       80.87       87.90     19.41 o 
   8   0  16        7.01       -0.86     20.03 o 
   9   0  16       22.15       18.97     16.77 o 
  10   0  16       17.31       18.43     17.97 o 
   1   1  16      417.12      412.41      9.76 o 
   2   1  16      434.27      462.68     10.29 o 
   3   1  16      575.79      576.25     11.83 o 
   4   1  16        0.09       -1.95      5.96 o 
   5   1  16       78.04       98.69      9.64 o 
   6   1  16      194.59      198.23     16.23 o 
   7   1  16      220.01      250.31     19.69 o 
   8   1  16        8.21       -8.22      9.83 o 
   9   1  16       73.29       66.92     19.05 o 
  10   1  16       83.85       55.69     15.13 o 
   0   2  16       68.74       80.38      9.30 o 
   1   2  16        3.06       -0.40      4.41 o 
   2   2  16       76.34      100.05      7.99 o 
   3   2  16       27.30       21.16      6.76 o 
   4   2  16     1110.95     1072.47     19.99 o 
   5   2  16        0.12        1.69      6.95 o 
   6   2  16      833.63      811.61     19.24 o 
   7   2  16       31.82       17.20      9.53 o 
   8   2  16        0.01       -7.86     10.45 o 
   9   2  16      152.48      142.66     17.97 o 
  10   2  16        7.96       -2.91     12.44 o 
   1   3  16      174.95      194.94     10.41 o 
   2   3  16       32.20       31.18      7.17 o 
   3   3  16      595.41      551.75     14.89 o 
   4   3  16        7.30       17.32      7.74 o 
   5   3  16      800.58      816.09     19.35 o 
   6   3  16       32.33       38.83      9.74 o 
   7   3  16      206.95      192.16     14.67 o 
   8   3  16        4.69      -13.63      9.09 o 
   9   3  16       23.67        6.33     12.46 o 
  10   3  16        0.02      -15.18     11.96 o 
   0   4  16       79.20       72.80     12.36 o 
   1   4  16      256.66      249.31     11.56 o 
   2   4  16        5.27        0.41      6.48 o 
   3   4  16       21.87       16.24      7.64 o 
   4   4  16     3135.77     3118.01     35.91 o 
   5   4  16      284.90      380.69     18.09 o 
   6   4  16      627.33      588.63     17.91 o 
   7   4  16        3.68       -2.83      8.70 o 
   8   4  16      107.74       81.96     12.38 o 
   9   4  16       14.60        7.66     11.64 o 
  10   4  16        0.26      -14.79     12.36 o 
   1   5  16      153.40      150.39     17.77 o 
   2   5  16      255.57      291.98     19.40 o 
   3   5  16      296.59      291.15     14.26 o 
   4   5  16        1.48      -11.57      8.34 o 
   5   5  16        4.60      -12.95      8.64 o 
   6   5  16      183.49      190.27     16.32 o 
   7   5  16        0.64      -14.22      9.48 o 
   8   5  16       79.46       85.30     14.28 o 
   9   5  16        0.00       -9.84     11.54 o 
   0   6  16      204.38      205.69     25.37 o 
   1   6  16      983.16      976.57     26.44 o 
   2   6  16       76.02       76.83     13.48 o 
   3   6  16       25.91       16.65      9.72 o 
   4   6  16        0.68       -6.64      9.02 o 
   5   6  16      453.68      448.40     23.79 o 
   6   6  16       23.40       20.52     10.75 o 
   7   6  16        1.91       -7.24     10.56 o 
   8   6  16       25.60       13.82     12.45 o 
   1   7  16       97.84      104.74     15.24 o 
   2   7  16       33.99       29.26     12.25 o 
   3   7  16      126.56      119.63     16.11 o 
   4   7  16        2.19       -9.63      8.96 o 
   5   7  16        3.67        0.90     11.23 o 
   6   7  16        9.30      -14.85      9.90 o 
   7   7  16      135.03      164.63     17.45 o 
   8   7  16       10.42       12.99     12.62 o 
   0   8  16       31.19       47.13     19.13 o 
   1   8  16        0.04      -10.88     10.14 o 
   2   8  16       67.04       57.07     13.72 o 
   3   8  16       15.37       -2.91     11.05 o 
   4   8  16        5.95        5.73     11.68 o 
   5   8  16        0.53      -14.78      9.86 o 
   6   8  16      228.47      254.93     22.54 o 
   1   9  16       25.44       25.45     13.46 o 
   2   9  16       32.30       24.95     13.55 o 
   3   9  16        2.79       -2.93     12.28 o 
   4   9  16      125.10      113.43     17.90 o 
   5   9  16        0.68       -1.00     12.94 o 
   0  10  16        0.12      -16.48     17.17 o 
   1  10  16        0.01       -5.49     12.89 o 
   2  10  16       15.85       -7.02     12.82 o 
   1   1  17        0.03        2.05      4.62 o 
   2   1  17       69.31       94.86      7.26 o 
   3   1  17        0.04       -1.38      5.33 o 
   4   1  17      205.25      218.13     12.77 o 
   5   1  17      123.73      125.20     12.71 o 
   6   1  17       83.79       62.40     13.06 o 
   7   1  17      118.59       93.35     14.47 o 
   8   1  17       38.98       29.89     12.58 o 
   9   1  17       16.13        5.76     12.16 o 
  10   1  17        6.10        1.07     12.30 o 
   0   2  17      326.74      321.62     13.02 o 
   1   2  17      119.85      114.13      7.87 o 
   2   2  17        8.84       13.06      5.81 o 
   3   2  17       69.94       64.32      9.07 o 
   4   2  17     1373.72     1360.79     22.96 o 
   5   2  17        0.72       -5.28      7.63 o 
   6   2  17       19.27        4.52      8.18 o 
   7   2  17       10.03       -1.29      9.57 o 
   8   2  17        1.81        0.77     10.54 o 
   9   2  17       98.70       72.65     15.52 o 
  10   2  17       10.55       -5.35     12.43 o 
   1   3  17       52.20       48.16      7.76 o 
   2   3  17        2.02       -8.73      5.82 o 
   3   3  17       88.53       79.10      9.60 o 
   4   3  17       91.85      117.44     12.58 o 
   5   3  17     2402.26     2356.26     31.95 o 
   6   3  17      319.66      346.63     15.68 o 
   7   3  17       17.40        6.68      8.71 o 
   8   3  17        0.03      -13.86      9.24 o 
   9   3  17        3.52       -4.13     12.08 o 
  10   3  17       20.90       24.31     14.57 o 
   0   4  17        0.06      -15.80     10.53 o 
   1   4  17       16.63       13.25      6.98 o 
   2   4  17       19.99        8.08      7.15 o 
   3   4  17      278.53      298.34     15.30 o 
   4   4  17      102.03      135.95     12.40 o 
   5   4  17      145.15      137.61     13.10 o 
   6   4  17      421.69      393.57     15.37 o 
   7   4  17       54.96       46.72     10.81 o 
   8   4  17       19.45        6.25     10.04 o 
   9   4  17        8.14       -2.07     11.41 o 
   1   5  17       19.54       27.75     11.01 o 
   2   5  17      555.68      499.43     15.12 o 
   3   5  17        2.90       -7.78      7.34 o 
   4   5  17        9.61       -1.44      7.83 o 
   5   5  17       83.67       70.46     11.22 o 
   6   5  17      256.66      298.07     19.32 o 
   7   5  17        2.99       -1.33     10.11 o 
   8   5  17      114.35      133.57     16.04 o 
   9   5  17        0.70      -17.17     11.45 o 
   0   6  17      996.11      840.56     35.76 o 
   1   6  17      298.68      313.85     21.05 o 
   2   6  17      809.02      729.42     23.72 o 
   3   6  17       38.85       44.45     10.55 o 
   4   6  17       14.41       10.82     10.03 o 
   5   6  17       32.04       27.54     11.45 o 
   6   6  17      149.53      179.37     16.85 o 
   7   6  17       11.53        0.64     10.89 o 
   8   6  17       26.29       27.67     13.26 o 
   1   7  17       25.69        2.66     10.70 o 
   2   7  17       45.10       43.95     13.26 o 
   3   7  17       17.26        2.85     11.55 o 
   4   7  17        7.92        3.72     11.57 o 
   5   7  17       33.43       30.63     11.97 o 
   6   7  17        1.53      -15.57     10.38 o 
   7   7  17        4.40       -3.17     11.26 o 
   0   8  17        1.87       13.62     17.16 o 
   1   8  17       36.58       29.33     12.63 o 
   2   8  17       37.62       60.13     14.47 o 
   3   8  17        0.02        1.71     11.71 o 
   4   8  17       14.63        2.18     11.90 o 
   5   8  17       34.83       14.00     13.27 o 
   6   8  17        5.81        7.47     13.72 o 
   1   9  17       31.56       33.82     14.12 o 
   2   9  17       72.01       77.88     16.43 o 
   3   9  17        4.46       -6.39     12.30 o 
   4   9  17       65.86       53.89     15.82 o 
   0   0  18      844.92      863.23     28.80 o 
   1   0  18     1153.53     1114.24     22.78 o 
   2   0  18      121.53      114.04     11.71 o 
   3   0  18        0.19       -1.57      7.49 o 
   4   0  18      757.44      708.74     27.12 o 
   5   0  18      500.42      471.71     28.04 o 
   6   0  18        3.92       14.22     14.99 o 
   7   0  18       58.55       62.07     26.10 o 
   8   0  18        3.04       -2.69     15.85 o 
   9   0  18       71.49       87.47     23.37 o 
  10   0  18        1.52       -2.12     17.67 o 
   1   1  18      277.44      257.95      9.34 o 
   2   1  18      484.62      483.28     11.38 o 
   3   1  18       70.78       70.39      9.34 o 
   4   1  18     1214.62     1149.16     21.15 o 
   5   1  18        8.80        8.86     13.38 o 
   6   1  18      183.84      208.34     18.70 o 
   7   1  18       15.60       -5.53      9.70 o 
   8   1  18        1.36      -14.00      9.79 o 
   9   1  18        0.01      -12.40     10.97 o 
  10   1  18        0.06      -15.74     11.95 o 
   0   2  18       36.48       43.91      9.29 o 
   1   2  18       11.68       15.75      5.57 o 
   2   2  18       29.73       21.78      7.23 o 
   3   2  18        0.66       -7.43      6.66 o 
   4   2  18       81.34      107.65     11.24 o 
   5   2  18       54.37       46.96      9.65 o 
   6   2  18       44.90       44.80     11.32 o 
   7   2  18        3.70       -6.54     10.53 o 
   8   2  18        5.02      -15.37     10.25 o 
   9   2  18        1.43      -12.17     11.13 o 
  10   2  18        4.70       -9.80     12.70 o 
   1   3  18        3.67       -8.68      5.79 o 
   2   3  18       27.16       18.44      7.45 o 
   3   3  18       11.21        6.29      8.57 o 
   4   3  18       98.80      105.63     11.46 o 
   5   3  18      245.63      310.88     16.05 o 
   6   3  18      939.19      907.89     21.57 o 
   7   3  18       71.40       83.35     13.42 o 
   8   3  18       70.60       59.45     15.08 o 
   9   3  18        2.26      -17.12     11.41 o 
   0   4  18      323.20      306.02     22.38 o 
   1   4  18       25.64        9.43      8.24 o 
   2   4  18        6.71       -4.70      7.02 o 
   3   4  18       10.05       10.44      7.89 o 
   4   4  18      830.21      809.70     19.72 o 
   5   4  18      126.64      135.44     12.84 o 
   6   4  18      128.85      136.51     13.48 o 
   7   4  18        1.30       -7.87      9.45 o 
   8   4  18        0.09       -4.36     10.71 o 
   9   4  18       39.43       34.33     15.18 o 
   1   5  18      243.46      294.58     20.25 o 
   2   5  18       54.47       53.03     10.67 o 
   3   5  18      140.44      154.78     12.82 o 
   4   5  18       54.23       48.29     10.32 o 
   5   5  18        5.19       -1.73      8.58 o 
   6   5  18       13.93       -6.23      8.66 o 
   7   5  18       38.02       39.34     11.10 o 
   8   5  18        0.89       -7.08      9.81 o 
   0   6  18      435.16      361.88     63.72 o 
   1   6  18       61.75       62.97     13.16 o 
   2   6  18        1.26       -0.66     10.16 o 
   3   6  18       74.64       67.23     13.53 o 
   4   6  18      112.77      104.44     12.33 o 
   5   6  18        6.49       -2.12     10.04 o 
   6   6  18        0.06       -7.50     10.14 o 
   7   6  18       19.90       15.99     11.90 o 
   8   6  18      145.37      186.82     18.97 o 
   1   7  18      106.91       86.88     14.88 o 
   2   7  18       26.42       -0.45     11.37 o 
   3   7  18        5.72      -10.08     10.50 o 
   4   7  18        0.16        1.42     10.97 o 
   5   7  18       22.70       19.33     11.71 o 
   6   7  18       41.13       46.42     12.99 o 
   7   7  18      128.37      140.35     17.20 o 
   0   8  18       11.74       23.47     27.74 o 
   1   8  18        0.75      -16.24     10.83 o 
   2   8  18        2.31       -9.17     11.29 o 
   3   8  18       72.91       71.26     15.47 o 
   4   8  18       17.64        0.78     12.22 o 
   5   8  18       25.08       15.06     13.59 o 
   1   9  18        2.33       -9.65     12.29 o 
   2   9  18       31.43       20.29     14.45 o 
   3   9  18        5.95       -1.39     13.12 o 
   1   1  19      253.71      247.64      9.43 o 
   2   1  19       10.92       12.88      6.41 o 
   3   1  19       46.42       50.32      9.05 o 
   4   1  19      478.07      470.22     17.15 o 
   5   1  19      220.82      294.20     20.58 o 
   6   1  19        0.19      -11.45     10.12 o 
   7   1  19        5.59        0.03     10.59 o 
   8   1  19       40.09       25.90     12.98 o 
   9   1  19        0.67        0.39     11.76 o 
   0   2  19      495.50      477.02     16.57 o 
   1   2  19       63.91       67.02      8.24 o 
   2   2  19       24.31       18.55      7.69 o 
   3   2  19      501.63      481.79     14.95 o 
   4   2  19      284.08      294.30     14.25 o 
   5   2  19      296.81      329.93     15.63 o 
   6   2  19       86.03       94.62     13.74 o 
   7   2  19      493.15      409.81     20.62 o 
   8   2  19        0.51      -13.04     10.91 o 
   9   2  19       34.68       34.78     13.94 o 
   1   3  19        8.14       -0.52      6.94 o 
   2   3  19        0.85       -9.88      6.59 o 
   3   3  19      285.03      291.21     18.71 o 
   4   3  19      125.50      145.89     15.91 o 
   5   3  19        9.65       12.46      8.79 o 
   6   3  19      237.25      288.77     16.47 o 
   7   3  19       33.85       24.47     10.98 o 
   8   3  19        0.03       -1.97     11.31 o 
   9   3  19        2.97      -12.23     11.95 o 
   0   4  19      566.70      511.14     27.85 o 
   1   4  19        6.83       -3.33      9.17 o 
   2   4  19       10.07       -5.26      7.08 o 
   3   4  19       15.55        6.61      7.96 o 
   4   4  19       57.23       72.61     11.15 o 
   5   4  19       64.07       65.93     11.21 o 
   6   4  19        9.82        3.22      9.28 o 
   7   4  19       69.53       58.38     12.22 o 
   8   4  19        3.39      -14.71     10.43 o 
   1   5  19       56.38       57.32     12.70 o 
   2   5  19        0.19       -5.79      9.83 o 
   3   5  19       34.90       31.59      9.05 o 
   4   5  19        2.66      -12.06      8.04 o 
   5   5  19       21.65       20.30      9.64 o 
   6   5  19        0.00      -13.19      8.79 o 
   7   5  19       73.85       79.99     13.11 o 
   8   5  19       25.74       29.65     13.72 o 
   0   6  19        6.64       -2.21     14.86 o 
   1   6  19       17.60        3.70     10.96 o 
   2   6  19        0.00       -5.79     10.53 o 
   3   6  19       77.08       80.76     14.91 o 
   4   6  19       61.95       62.99     10.97 o 
   5   6  19       33.00       10.66      9.64 o 
   6   6  19        0.10      -13.44      8.96 o 
   7   6  19        0.01      -15.23     10.15 o 
   1   7  19       33.76       34.35     13.49 o 
   2   7  19       21.13        7.91     10.97 o 
   3   7  19       19.64        1.99     11.72 o 
   4   7  19        6.71        3.28     11.60 o 
   5   7  19       52.14       54.93     15.08 o 
   6   7  19        1.28      -16.17     10.78 o 
   0   8  19      430.68      404.76     32.68 o 
   1   8  19       11.00       17.29     13.22 o 
   2   8  19       34.35       16.21     12.73 o 
   3   8  19       33.68       42.97     14.04 o 
   4   8  19        0.16        1.40     12.88 o 
   1   9  19       36.23       43.31     14.76 o 
   2   9  19        0.05       -5.26     12.58 o 
   0   0  20       87.10       99.92     21.16 o 
   1   0  20      262.44      289.38     19.39 o 
   2   0  20      828.32      818.46     21.37 o 
   3   0  20      151.48      169.12     18.23 o 
   4   0  20     2046.71     2001.92    127.76 o 
   5   0  20       26.17       16.12     15.51 o 
   6   0  20       31.30       37.56     18.51 o 
   7   0  20        0.37      -10.75     15.42 o 
   8   0  20       10.47       -7.83     17.34 o 
   9   0  20       67.65       34.63     24.83 o 
   1   1  20       38.98       34.88      6.84 o 
   2   1  20       35.50       30.18      8.30 o 
   3   1  20      831.24      841.03     19.16 o 
   4   1  20      334.82      387.63     16.87 o 
   5   1  20      271.78      318.88     22.18 o 
   6   1  20       11.30      -13.35     10.40 o 
   7   1  20      153.05      169.16     20.28 o 
   8   1  20       12.31        2.74     11.87 o 
   9   1  20        3.83       -6.83     12.33 o 
   0   2  20        5.32       -3.02      8.02 o 
   1   2  20       13.03        2.11      7.15 o 
   2   2  20      290.98      283.76     14.40 o 
   3   2  20       91.14      130.98     11.74 o 
   4   2  20      240.86      282.16     16.02 o 
   5   2  20      816.02      875.50     23.68 o 
   6   2  20      222.29      254.04     20.94 o 
   7   2  20      221.92      274.14     22.41 o 
   8   2  20       65.87       66.84     15.07 o 
   9   2  20       15.97       -9.15     12.72 o 
   1   3  20       14.14       -8.07      6.55 o 
   2   3  20       19.42        2.54      7.79 o 
   3   3  20      121.38      129.95     11.93 o 
   4   3  20       12.43       10.32      8.90 o 
   5   3  20        3.02      -12.36      8.24 o 
   6   3  20        3.30       -8.16     10.00 o 
   7   3  20       19.86       12.31     12.51 o 
   8   3  20        4.98       -9.29     11.95 o 
   0   4  20      110.68       93.84     19.62 o 
   1   4  20       68.58       61.16     12.77 o 
   2   4  20        5.86      -11.72      7.82 o 
   3   4  20       30.64       20.91      8.49 o 
   4   4  20      181.99      204.57     14.89 o 
   5   4  20        2.39       -1.04      9.08 o 
   6   4  20      282.09      315.50     18.54 o 
   7   4  20       14.21        7.27     11.38 o 
   8   4  20        1.24      -16.99     12.55 o 
   1   5  20        0.77      -15.18     10.12 o 
   2   5  20        1.44       -5.59      9.91 o 
   3   5  20        0.48       -9.13      8.89 o 
   4   5  20        1.67       -7.33      8.62 o 
   5   5  20       57.78       43.97     11.25 o 
   6   5  20       37.16       11.56     10.18 o 
   7   5  20        0.30        0.74     10.05 o 
   0   6  20      393.65      382.63     30.00 o 
   1   6  20       68.53       55.47     13.62 o 
   2   6  20        4.87       -7.87     10.82 o 
   3   6  20       50.67       42.49     12.98 o 
   4   6  20        0.00      -15.65     10.43 o 
   5   6  20       35.05       17.11      9.90 o 
   6   6  20       31.12       13.20     10.41 o 
   1   7  20       94.09       81.27     15.07 o 
   2   7  20       55.03       31.12     12.86 o 
   3   7  20        5.51       -4.09     11.37 o 
   4   7  20        4.51      -16.23     10.82 o 
   5   7  20        1.81       -4.58     12.25 o 
   0   8  20      171.36      190.06     29.46 o 
   1   8  20      328.74      345.38     24.79 o 
   2   8  20        0.22       -4.83     11.71 o 
   3   8  20        4.31        2.02     12.35 o 
   4   8  20       14.29       -0.29     13.06 o 
   1   1  21       15.37       -0.45      7.02 o 
   2   1  21      336.29      327.17     17.76 o 
   3   1  21      160.77      210.22     15.88 o 
   4   1  21        2.92       -8.38     10.15 o 
   5   1  21      100.16       82.15     15.47 o 
   6   1  21        2.10        4.68     12.09 o 
   7   1  21      374.71      419.56     25.25 o 
   8   1  21        1.09        0.96     12.29 o 
   0   2  21      159.39      159.08     17.63 o 
   1   2  21       34.41       26.09      8.33 o 
   2   2  21       18.79       16.93      8.56 o 
   3   2  21      855.68      839.04     19.90 o 
   4   2  21      217.25      239.50     15.38 o 
   5   2  21      110.76      132.32     15.07 o 
   6   2  21      551.59      528.25     22.84 o 
   7   2  21       58.46       51.82     14.82 o 
   8   2  21        6.26       -0.04     12.70 o 
   1   3  21       12.95       -7.00      8.29 o 
   2   3  21       15.91       14.00      8.14 o 
   3   3  21      153.40      145.49     12.78 o 
   4   3  21      163.67      202.91     15.03 o 
   5   3  21       51.83       65.23     11.30 o 
   6   3  21      342.93      374.57     22.64 o 
   7   3  21       20.95       18.13     13.03 o 
   8   3  21       44.75       13.86     14.20 o 
   0   4  21       56.88       30.51     17.81 o 
   1   4  21      103.08       90.89     14.19 o 
   2   4  21      207.35      181.46     19.28 o 
   3   4  21       25.40       34.74      9.43 o 
   4   4  21       54.38       42.71     10.20 o 
   5   4  21       68.80       85.85     12.15 o 
   6   4  21       12.43       13.53     10.18 o 
   7   4  21       14.84        3.31     11.41 o 
   1   5  21        4.37        1.31     11.17 o 
   2   5  21      109.91      117.27     15.94 o 
   3   5  21        0.60      -13.21      9.82 o 
   4   5  21       30.94       18.21     10.93 o 
   5   5  21        2.69       -8.71      9.03 o 
   6   5  21       41.45       47.07     12.20 o 
   7   5  21        5.78        0.83     12.01 o 
   0   6  21       46.12       38.88     18.11 o 
   1   6  21        9.54        1.96     11.39 o 
   2   6  21        0.08      -15.26     10.17 o 
   3   6  21       46.20       15.42     12.26 o 
   4   6  21       16.46        8.02     12.07 o 
   5   6  21        0.63      -11.45     10.56 o 
   6   6  21        9.55       12.57     10.58 o 
   1   7  21       53.63       47.67     14.78 o 
   2   7  21       64.41       31.72     13.85 o 
   3   7  21       38.16       26.47     14.07 o 
   4   7  21        9.99        4.87     12.27 o 
   0   8  21       66.19      101.76     24.72 o 
   1   8  21       47.15       31.81     14.66 o 
   2   8  21        0.23       -2.19     12.22 o 
   0   0  22       70.07       64.56     16.52 o 
   1   0  22       95.52      100.62     13.55 o 
   2   0  22      627.32      656.83     25.65 o 
   3   0  22      196.16      205.29     26.21 o 
   4   0  22       77.40       50.57     19.00 o 
   5   0  22       41.38       18.24     17.31 o 
   6   0  22      460.23      468.19     31.98 o 
   7   0  22      116.36       87.10     26.45 o 
   8   0  22        6.81        1.33     18.61 o 
   1   1  22       81.62       67.09      9.59 o 
   2   1  22      217.76      295.96     15.76 o 
   3   1  22      220.64      270.27     17.79 o 
   4   1  22      153.50      160.39     17.91 o 
   5   1  22       32.01       31.63     13.74 o 
   6   1  22      238.51      263.98     22.01 o 
   7   1  22       35.22       46.99     14.89 o 
   8   1  22       17.92       -3.65     13.08 o 
   0   2  22      103.82       80.13     18.12 o 
   1   2  22      120.62      126.15     13.01 o 
   2   2  22       27.34       31.46      9.18 o 
   3   2  22       11.35       28.66      9.30 o 
   4   2  22       37.53       55.33     11.96 o 
   5   2  22       56.09       50.77     13.95 o 
   6   2  22       29.17       18.71     13.03 o 
   7   2  22       10.74       -1.51     12.27 o 
   8   2  22        6.60      -12.17     12.27 o 
   1   3  22        3.31      -12.71      8.48 o 
   2   3  22       25.70       18.93      9.55 o 
   3   3  22      202.00      219.66     15.19 o 
   4   3  22       54.41       52.47     11.14 o 
   5   3  22      349.79      361.82     19.16 o 
   6   3  22       18.95       34.16     13.61 o 
   7   3  22       10.05      -10.02     12.31 o 
   0   4  22      896.88      765.40     35.01 o 
   1   4  22        1.98      -14.46      9.64 o 
   2   4  22       48.07       33.58     12.45 o 
   3   4  22        1.97      -13.03      8.68 o 
   4   4  22        0.03      -10.13      8.48 o 
   5   4  22       86.51       77.22     12.55 o 
   6   4  22       17.86       14.06     11.48 o 
   7   4  22        8.81       -3.84     12.57 o 
   1   5  22      102.50       91.86     15.84 o 
   2   5  22        3.10      -17.35     11.56 o 
   3   5  22       45.84       36.20     12.87 o 
   4   5  22       10.42       -7.65     11.26 o 
   5   5  22       72.73       58.78     11.80 o 
   6   5  22       33.15       19.97     10.89 o 
   0   6  22       30.72       15.24     17.21 o 
   1   6  22      134.71      116.82     16.76 o 
   2   6  22        0.09      -15.25     10.73 o 
   3   6  22        6.06       -5.69     10.81 o 
   4   6  22       26.20       22.93     13.29 o 
   5   6  22        0.08      -14.53     12.33 o 
   1   7  22       54.94       61.02     14.90 o 
   2   7  22       13.07        1.39     12.13 o 
   3   7  22        7.06        9.35     13.09 o 
   1   1  23       75.53       66.66     10.38 o 
   2   1  23      299.49      342.60     18.66 o 
   3   1  23      137.13      151.75     16.23 o 
   4   1  23       81.05       81.77     15.68 o 
   5   1  23      156.19      193.88     20.28 o 
   6   1  23        9.81       -1.86     12.07 o 
   7   1  23       16.77       29.90     13.76 o 
   0   2  23      227.16      290.67     46.77 o 
   1   2  23       76.75       79.91     12.23 o 
   2   2  23       41.06       42.77     10.13 o 
   3   2  23        5.18        3.90     10.01 o 
   4   2  23      186.66      220.96     17.70 o 
   5   2  23      116.27      104.40     16.95 o 
   6   2  23       26.80       11.79     13.64 o 
   7   2  23       16.65        1.60     13.62 o 
   1   3  23       12.59       11.19     11.95 o 
   2   3  23       57.35       44.71     11.12 o 
   3   3  23       70.01       65.04     11.12 o 
   4   3  23      129.64      175.87     16.77 o 
   5   3  23      205.89      229.11     21.47 o 
   6   3  23        1.30       -9.37     12.00 o 
   7   3  23       25.72        8.57     13.78 o 
   0   4  23       94.71       83.02     20.23 o 
   1   4  23      125.48      107.15     15.49 o 
   2   4  23        0.02       -7.10     10.83 o 
   3   4  23      163.17      175.79     19.78 o 
   4   4  23        2.37       -3.67      9.17 o 
   5   4  23       64.40       60.57     13.14 o 
   6   4  23        0.71      -11.68     10.34 o 
   1   5  23        0.48       -2.83     10.95 o 
   2   5  23        5.39       -0.34     11.53 o 
   3   5  23        0.01       -6.54     11.16 o 
   4   5  23      101.43      102.20     17.17 o 
   5   5  23        0.26       -6.54     10.77 o 
   0   6  23       24.89       32.70     19.00 o 
   1   6  23        1.54      -13.53     10.81 o 
   2   6  23        4.93      -14.25     10.88 o 
   3   6  23        8.10        7.90     12.39 o 
   4   6  23        3.17      -12.71     11.78 o 
   1   7  23        3.22       -3.07     11.98 o 
   2   7  23        2.51       -9.44     11.98 o 
   0   0  24       23.35        1.29     14.56 o 
   1   0  24        0.14      -14.90     10.96 o 
   2   0  24      313.14      312.65     41.16 o 
   3   0  24       57.25       80.83     21.53 o 
   4   0  24       15.09       11.03     18.99 o 
   5   0  24     1086.86     1111.06     46.19 o 
   6   0  24      114.76      120.89     26.41 o 
   7   0  24      553.85      556.37     36.77 o 
   1   1  24      142.65      166.37     13.76 o 
   2   1  24       97.40      150.49     14.94 o 
   3   1  24       58.64       39.84     14.41 o 
   4   1  24       11.36       -4.16     12.29 o 
   5   1  24       52.67       64.88     15.62 o 
   6   1  24        9.62       -2.34     12.40 o 
   7   1  24       36.55       43.75     15.65 o 
   0   2  24      561.53      546.61     30.47 o 
   1   2  24      124.19      123.61     15.55 o 
   2   2  24      154.18      196.88     24.63 o 
   3   2  24      307.04      355.17     20.66 o 
   4   2  24      213.39      247.56     21.47 o 
   5   2  24       21.15        4.35     12.26 o 
   6   2  24        0.53      -15.23     11.71 o 
   1   3  24       69.53       78.17     15.21 o 
   2   3  24       11.63        2.43     11.22 o 
   3   3  24       14.71       19.91     10.86 o 
   4   3  24       34.97       19.75     11.48 o 
   5   3  24        2.55      -13.13     11.01 o 
   6   3  24        2.77      -14.27     12.18 o 
   0   4  24        3.29      -11.09     14.97 o 
   1   4  24       11.05        7.30     11.21 o 
   2   4  24       16.26       26.82     12.68 o 
   3   4  24       15.01       13.18     12.34 o 
   4   4  24       14.72        7.04     11.14 o 
   5   4  24        0.30       -1.88     11.43 o 
   1   5  24      109.83      137.77     17.76 o 
   2   5  24        0.82        2.34     12.02 o 
   3   5  24        0.59        0.07     12.49 o 
   4   5  24      102.31      132.58     19.08 o 
   0   6  24       39.54       31.10     19.60 o 
   1   6  24       33.52       33.21     13.75 o 
   2   6  24        0.02       -2.36     12.23 o 
   3   6  24        0.19      -14.49     10.95 o 
   1   1  25        5.30        9.83     11.58 o 
   2   1  25      195.59      230.85     18.16 o 
   3   1  25        9.98       -5.08     11.97 o 
   4   1  25        0.68        4.03     13.10 o 
   5   1  25       70.42       59.55     15.96 o 
   6   1  25       38.85       16.15     15.19 o 
   0   2  25        7.15       29.28     18.13 o 
   1   2  25       39.73       41.78     13.40 o 
   2   2  25       24.97       24.47     12.44 o 
   3   2  25        0.91       -5.69     10.47 o 
   4   2  25        5.05       -3.49     12.99 o 
   5   2  25        0.00      -13.16     12.85 o 
   6   2  25        4.67       -5.21     13.78 o 
   1   3  25      126.33      153.75     17.59 o 
   2   3  25        4.48      -10.44     10.89 o 
   3   3  25       70.84       86.48     15.41 o 
   4   3  25        0.76       -9.88     10.31 o 
   5   3  25       18.45       -4.68     14.88 o 
   0   4  25       52.29       68.45     21.51 o 
   1   4  25        0.95      -16.63     11.52 o 
   2   4  25       29.40        4.56     16.04 o 
   3   4  25       22.07       18.94     13.19 o 
   4   4  25        5.87       -0.95     14.35 o 
   1   5  25        4.64       -8.76     11.74 o 
   2   5  25        1.67       -7.77     11.72 o 
   3   5  25        0.27       -0.85     12.32 o 
   0   6  25       23.85       21.39     20.23 o 
   0   0  26       42.73       14.41     23.64 o 
   1   0  26      111.95      112.54     36.97 o 
   2   0  26       56.66       51.48     19.33 o 
   3   0  26       36.86       17.27     24.42 o 
   4   0  26       17.63       10.79     19.09 o 
   5   0  26      828.51      951.63     44.98 o 
   1   1  26        0.20       -9.86     10.94 o 
   2   1  26       44.73       58.75     17.39 o 
   3   1  26      130.80      134.18     18.54 o 
   4   1  26       27.97       37.99     14.81 o 
   5   1  26        3.26       -4.50     13.71 o 
   0   2  26      699.63      657.36     35.38 o 
   1   2  26       74.44       87.81     18.22 o 
   2   2  26      303.62      396.99     29.80 o 
   3   2  26        3.38       -4.65     13.99 o 
   4   2  26       26.65       10.91     13.66 o 
   5   2  26        1.86       -7.60     13.02 o 
   1   3  26      117.89      122.84     17.11 o 
   2   3  26      108.68       91.17     16.25 o 
   3   3  26       15.83      -10.37     12.76 o 
   4   3  26        7.49       -5.37     14.74 o 
   0   4  26        0.02        5.78     17.41 o 
   1   4  26      112.89      138.38     23.82 o 
   2   4  26        1.25       -2.29     11.81 o 
   3   4  26        2.63       -0.07     12.65 o 
   1   5  26        0.07      -10.02     11.92 o 
   1   1  27       51.57       66.61     25.94 o 
   2   1  27       19.57       22.76     15.50 o 
   3   1  27       15.26        5.49     13.34 o 
   4   1  27       50.13       45.17     15.95 o 
   0   2  27       81.07      110.94     24.73 o 
   1   2  27       15.19       27.70     15.66 o 
   2   2  27        0.17        6.96     14.89 o 
   3   2  27        4.02      -18.43     15.02 o 
   1   3  27        2.77       -4.63     12.33 o 
   2   3  27        0.98       -4.17     14.66 o 
   0   4  27       17.83       21.42     18.33 o 
   1   0  28       82.40      102.66     37.03 o 
   2   0  28        2.21       13.60     29.04 o 
   1   1  28        4.95      -16.35     22.24 o 
   2   1  28       18.09       -3.04     22.83 o 
   0   2  28       10.41       33.14     28.50 o 
   1   2  28        7.98       -5.09     14.97 o 
                                                 
